# Supplementary material for: Diastereoselective Self‐Assembly of Low‐Symmetry Pd n L2n Nanocages through Coordination‐Sphere Engineering
Source: Angew Chem Int Ed Engl. 2023 Nov 15;62(51):e202315451. doi: 10.1002/anie.202315451 (PMC10952360; doi:10.1002/anie.202315451)
Supplement: Supplementary file 1 — Supporting Information [file ANIE-62-0-s002.cif]

data_C1P
_audit_creation_date               2023-04-04
_audit_creation_method
;
Olex2 1.5
(compiled 2023.03.06 svn.rbb2c1857 for OlexSys, GUI svn.r6748)
;
_shelx_SHELXL_version_number       '2018/3'
_audit_contact_author_address      ?
_audit_contact_author_email        ?
_audit_contact_author_name         ''
_audit_contact_author_phone        ?
_publ_contact_author_id_orcid      ?
_publ_section_references
;
D. Kratzert, I. Krossing, (2018), J. Appl. Cryst. 51, 928-934. 

Dolomanov, O.V., Bourhis, L.J., Gildea, R.J, Howard, J.A.K. & Puschmann, H.
 (2009), J. Appl. Cryst. 42, 339-341.

Kratzert, D., Holstein, J.J. & Krossing, I. (2015). J. Appl. Cryst. 48, 933-938.

Sheldrick, G.M. (2015). Acta Cryst. A71, 3-8.

Sheldrick, G.M. (2015). Acta Cryst. C71, 3-8.
;
_chemical_name_common              ?
_chemical_name_systematic          ?
_chemical_formula_moiety          
 'C52 H48 N8 O8 Pd2, Cl, 3(B F4), 4(C2 H6 O S), C4 H10 O'
_chemical_formula_sum              'C64 H82 B3 Cl F12 N8 O13 Pd2 S4'
_chemical_formula_weight           1808.29
_chemical_melting_point            ?
_chemical_oxdiff_formula           'C53 H38 Pd2 B3 Cl1 F12 N8 O8'
loop_
  _atom_type_symbol
  _atom_type_description
  _atom_type_scat_dispersion_real
  _atom_type_scat_dispersion_imag
  _atom_type_scat_source
 'C' 'C' 0.0181 0.0091 'International Tables Vol C Tables 4.2.6.8 and 6.1.1.4'
 'H' 'H' 0.0000 0.0000 'International Tables Vol C Tables 4.2.6.8 and 6.1.1.4'
 'B' 'B' 0.0090 0.0039 'International Tables Vol C Tables 4.2.6.8 and 6.1.1.4'
 'Cl' 'Cl' 0.3639 0.7018 'International Tables Vol C Tables 4.2.6.8 and 6.1.1.4'
 'F' 'F' 0.0727 0.0534 'International Tables Vol C Tables 4.2.6.8 and 6.1.1.4'
 'N' 'N' 0.0311 0.0180 'International Tables Vol C Tables 4.2.6.8 and 6.1.1.4'
 'O' 'O' 0.0492 0.0322 'International Tables Vol C Tables 4.2.6.8 and 6.1.1.4'
 'Pd' 'Pd' 0.1215 3.9337 'International Tables Vol C Tables 4.2.6.8 and 6.1.1.4'
 'S' 'S' 0.3331 0.5567 'International Tables Vol C Tables 4.2.6.8 and 6.1.1.4'

_shelx_space_group_comment
;
The symmetry employed for this shelxl refinement is uniquely defined
by the following loop, which should always be used as a source of
symmetry information in preference to the above space-group names.
They are only intended as comments.
;
_space_group_crystal_system        'triclinic'
_space_group_IT_number             2
_space_group_name_H-M_alt          'P -1'
_space_group_name_Hall             '-P 1'
loop_
  _space_group_symop_operation_xyz
 'x, y, z'
 '-x, -y, -z'

_cell_length_a                     13.0250(3)
_cell_length_b                     16.3013(4)
_cell_length_c                     19.7245(4)
_cell_angle_alpha                  102.713(2)
_cell_angle_beta                   90.449(2)
_cell_angle_gamma                  99.435(2)
_cell_volume                       4025.86(16)
_cell_formula_units_Z              2
_cell_measurement_reflns_used      19251
_cell_measurement_temperature      120.00(10)
_cell_measurement_theta_max        72.5780
_cell_measurement_theta_min        3.9860
_shelx_estimated_absorpt_T_max     0.915
_shelx_estimated_absorpt_T_min     0.314
_exptl_absorpt_coefficient_mu      5.652
_exptl_absorpt_correction_T_max    1.000
_exptl_absorpt_correction_T_min    0.240
_exptl_absorpt_correction_type     gaussian
_exptl_absorpt_process_details
;
CrysAlisPro 1.171.42.81a (Rigaku Oxford Diffraction, 2023)
Numerical absorption correction based on gaussian integration over
a multifaceted crystal model
Empirical absorption correction using spherical harmonics,
implemented in SCALE3 ABSPACK scaling algorithm.
;
_exptl_absorpt_special_details     ?
_exptl_crystal_colour              colourless
_exptl_crystal_colour_primary      colourless
_exptl_crystal_density_diffrn      1.492
_exptl_crystal_density_meas        ?
_exptl_crystal_density_method      ?
_exptl_crystal_description         plate
_exptl_crystal_F_000               1844
loop_
  _exptl_crystal_face_index_h
  _exptl_crystal_face_index_k
  _exptl_crystal_face_index_l
  _exptl_crystal_face_perp_dist
 -8 -2 0 0.0313
 8 2 0 0.0323
 -5 10 -3 0.1491
 4 -10 3 0.1149
 0 -11 3 0.1106
 -1 11 -3 0.1440
 -1 -1 -12 0.0063
 1 1 12 0.0093

_exptl_crystal_size_max            0.267
_exptl_crystal_size_mid            0.068
_exptl_crystal_size_min            0.016
loop_
  _exptl_oxdiff_crystal_face_indexfrac_h
  _exptl_oxdiff_crystal_face_indexfrac_k
  _exptl_oxdiff_crystal_face_indexfrac_l
  _exptl_oxdiff_crystal_face_x
  _exptl_oxdiff_crystal_face_y
  _exptl_oxdiff_crystal_face_z
 -7.8251 -2.1962 -0.1545 -0.1828 0.9831 0.0090
 7.8251 2.1962 0.1545 0.1828 -0.9831 -0.0090
 -4.7436 9.6006 -2.8880 -0.0435 0.2276 -0.9728
 4.0229 -9.9986 2.9239 0.0255 -0.1305 0.9911
 0.3524 -10.5007 2.7164 -0.0570 0.3128 0.9481
 -1.0730 10.5739 -2.8010 0.0419 -0.2316 -0.9719
 -0.7413 -0.5291 -12.2056 -0.9996 0.0256 0.0089
 0.7413 0.5291 12.2056 0.9996 -0.0256 -0.0089

_exptl_transmission_factor_max     ?
_exptl_transmission_factor_min     ?
_diffrn_reflns_av_R_equivalents    0.0446
_diffrn_reflns_av_unetI/netI       0.0486
_diffrn_reflns_Laue_measured_fraction_full  0.999
_diffrn_reflns_Laue_measured_fraction_max  0.972
_diffrn_reflns_limit_h_max         16
_diffrn_reflns_limit_h_min         -15
_diffrn_reflns_limit_k_max         16
_diffrn_reflns_limit_k_min         -20
_diffrn_reflns_limit_l_max         24
_diffrn_reflns_limit_l_min         -22
_diffrn_reflns_number              40349
_diffrn_reflns_point_group_measured_fraction_full  0.999
_diffrn_reflns_point_group_measured_fraction_max  0.972
_diffrn_reflns_theta_full          67.684
_diffrn_reflns_theta_max           72.607
_diffrn_reflns_theta_min           4.020
_diffrn_ambient_environment        N~2~
_diffrn_ambient_temperature        120.00(10)
_diffrn_detector                   'CCD plate'
_diffrn_detector_area_resol_mean   10.3537
_diffrn_detector_type              Atlas
_diffrn_measured_fraction_theta_full  0.999
_diffrn_measured_fraction_theta_max  0.972
_diffrn_measurement_details
;
List of Runs (angles in degrees, time in seconds):

  # Type    Start    End  Width  t~exp~   \w     \q     \k     \f   Frames
--------------------------------------------------------------------------
  1  \w    -92.00  -9.00   1.00    6.12    --  -41.27 132.00-140.00   83
  2  \w    -96.00 -12.00   1.00    6.12    --  -41.27 137.00  35.00   84
  3  \w     30.00 101.00   1.00    6.12    --   41.27-132.00 149.00   71
  4  \w     34.00 104.00   1.00    6.12    --   41.27-137.00 -26.00   70
  5  \w     34.00 122.00   1.00   24.49    --  102.80-137.00 -26.00   88
  6  \w     94.00 174.00   1.00   24.49    --  102.80 132.00-140.00   80
  7  \w     91.00 176.00   1.00   24.49    --  102.80 137.00  35.00   85
  8  \w     47.00 104.00   1.00   24.49    --  102.80-132.00 149.00   57
  9  \w   -116.00 -19.00   1.00    6.12    --  -41.27 -38.00  30.00   97
 10  \w    -65.00  39.00   1.00    6.12    --  -41.27  19.00-150.00  104
 11  \w      7.00  33.00   1.00    6.12    --   41.27  84.00  19.79   26
 12  \w    104.00 163.00   1.00   24.49    --  102.80  77.00  90.00   59
 13  \w    106.00 131.00   1.00   24.49    --  102.80 -61.00 -60.00   25
 14  \w     73.00  99.00   1.00   24.49    --  102.80-111.00-180.00   26
 15  \w     33.00  62.00   1.00   24.49    --  102.80 -61.00 -60.00   29
 16  \w     62.00 140.00   1.00   24.49    --  102.80 178.00 -30.00   78
 17  \w    104.00 164.00   1.00   24.49    --  102.80 111.00 -90.00   60
 18  \w     61.00  87.00   1.00   24.49    --  102.80-111.00   0.00   26
 19  \w     76.00 138.00   1.00   24.49    --  102.80  55.00  83.56   62
 20  \w     89.00 125.00   1.00   24.49    --  102.80-142.00-146.13   36
 21  \w    127.00 174.00   1.00   24.49    --  102.80 111.00 -60.00   47
 22  \w    109.00 164.00   1.00   24.49    --  102.80 111.00 120.00   55
 23  \w     77.00 156.00   1.00   24.49    --  102.80  50.00-142.86   79
 24  \w     40.00 126.00   1.00   24.49    --  102.80-143.00  95.06   86
 25  \w     84.00 167.00   1.00   24.49    --  102.80  64.00 155.43   83
;
_diffrn_measurement_device         'four-circle diffractometer'
_diffrn_measurement_device_type    'SuperNova, Dual, Cu at home/near, Atlas'
_diffrn_measurement_method         '\w scans'
_diffrn_orient_matrix_type        
 'CrysAlisPro convention (1999,Acta A55,543-557)'
_diffrn_orient_matrix_UB_11        0.0143284000
_diffrn_orient_matrix_UB_12        0.0265739000
_diffrn_orient_matrix_UB_13        0.0798776000
_diffrn_orient_matrix_UB_21        -0.1167630000
_diffrn_orient_matrix_UB_22        -0.0320589000
_diffrn_orient_matrix_UB_23        0.0063859000
_diffrn_orient_matrix_UB_31        0.0238091000
_diffrn_orient_matrix_UB_32        -0.0890538000
_diffrn_orient_matrix_UB_33        0.0016833000
_diffrn_radiation_monochromator    mirror
_diffrn_radiation_probe            x-ray
_diffrn_radiation_type             'Cu K\a'
_diffrn_radiation_wavelength       1.54184
_diffrn_source                     'micro-focus sealed X-ray tube'
_diffrn_source_type                'SuperNova (Cu) X-ray Source'
_reflns_Friedel_coverage           0.000
_reflns_Friedel_fraction_full      .
_reflns_Friedel_fraction_max       .
_reflns_number_gt                  12674
_reflns_number_total               15527
_reflns_special_details
;
 Reflections were merged by SHELXL according to the crystal
 class for the calculation of statistics and refinement.
 
 _reflns_Friedel_fraction is defined as the number of unique
 Friedel pairs measured divided by the number that would be
 possible theoretically, ignoring centric projections and
 systematic absences.
;
_reflns_threshold_expression       'I > 2\s(I)'
_computing_cell_refinement         'CrysAlisPro 1.171.42.81a (Rigaku OD, 2023)'
_computing_data_collection         'CrysAlisPro 1.171.42.81a (Rigaku OD, 2023)'
_computing_data_reduction          'CrysAlisPro 1.171.42.81a (Rigaku OD, 2023)'
_computing_molecular_graphics      'Olex2 1.5 (Dolomanov et al., 2009)'
_computing_publication_material    'Olex2 1.5 (Dolomanov et al., 2009)'
_computing_structure_refinement    'SHELXL 2018/3 (Sheldrick, 2015)'
_computing_structure_solution      'SHELXT 2014/5 (Sheldrick, 2014)'
_refine_diff_density_max           1.813
_refine_diff_density_min           -1.329
_refine_diff_density_rms           0.112
_refine_ls_extinction_coef         .
_refine_ls_extinction_method       none
_refine_ls_goodness_of_fit_ref     1.078
_refine_ls_hydrogen_treatment      constr
_refine_ls_matrix_type             full
_refine_ls_number_parameters       1105
_refine_ls_number_reflns           15527
_refine_ls_number_restraints       134
_refine_ls_R_factor_all            0.0703
_refine_ls_R_factor_gt             0.0557
_refine_ls_restrained_S_all        1.077
_refine_ls_shift/su_max            0.001
_refine_ls_shift/su_mean           0.000
_refine_ls_structure_factor_coef   Fsqd
_refine_ls_weighting_details      
 'w=1/[\s^2^(Fo^2^)+(0.0666P)^2^+13.3790P] where P=(Fo^2^+2Fc^2^)/3'
_refine_ls_weighting_scheme        calc
_refine_ls_wR_factor_gt            0.1433
_refine_ls_wR_factor_ref           0.1539
_refine_special_details            ?
_olex2_refinement_description
;
1. Fixed Uiso
 At 1.2 times of:
  All C(H) groups, All C(H,H) groups
 At 1.5 times of:
  All C(H,H,H) groups
2. Restrained distances
 O71A-S71A
 1.5 with sigma of 0.02
 S71A-C71A = S71A-C72A
 1.76 with sigma of 0.02
 O801-C803
 1.41 with sigma of 0.02
 O801-C801
 1.42 with sigma of 0.02
 C804-C803
 1.48 with sigma of 0.02
 C801-C802
 1.5 with sigma of 0.02
 O81A-C81A
 1.41 with sigma of 0.02
 O81A-C83A
 1.42 with sigma of 0.02
 C82A-C81A
 1.48 with sigma of 0.02
 C83A-C84A
 1.5 with sigma of 0.02
 O71A-C71A = O71A-C72A
 2.69 with sigma of 0.04
 O801-C804 = O801-C802
 2.37 with sigma of 0.04
 O81A-C82A = O81A-C84A
 2.37 with sigma of 0.04
 B301-F301 \\sim B31A-F34A
 with sigma of 0.02
 B301-F302 \\sim B31A-F33A
 with sigma of 0.02
 B301-F303 \\sim B31A-F31A
 with sigma of 0.02
 B301-F304 \\sim B31A-F32A
 with sigma of 0.02
 F301-F302 \\sim F34A-F33A
 with sigma of 0.02
 F301-F303 \\sim F34A-F31A
 with sigma of 0.02
 F301-F304 \\sim F34A-F32A
 with sigma of 0.02
 F302-F303 \\sim F33A-F31A
 with sigma of 0.02
 F302-F304 \\sim F33A-F32A
 with sigma of 0.02
 F303-F304 \\sim F31A-F32A
 with sigma of 0.02
 S71A-C71A \\sim S71A-C72A
 with sigma of 0.02
 C71A-O71A \\sim C72A-O71A
 with sigma of 0.02
 C804-C803 \\sim C801-C802
 with sigma of 0.02
 O801-C803 \\sim O801-C801
 with sigma of 0.02
 C804-O801 \\sim O801-C802
 with sigma of 0.02
 C82A-C81A \\sim C83A-C84A
 with sigma of 0.02
 O81A-C81A \\sim O81A-C83A
 with sigma of 0.02
 C82A-O81A \\sim O81A-C84A
 with sigma of 0.02
3. Uiso/Uaniso restraints and constraints
C71A \\sim C72A \\sim O71A \\sim S71A: within 2A with sigma of 0.04 and sigma
for terminal atoms of 0.08 within 2A
C81A \\sim C82A \\sim C83A \\sim C84A \\sim O81A: within 2A with sigma of 0.04
and sigma for terminal atoms of 0.08 within 2A
Uanis(C81A) = Uanis(C83A)
4. Rigid body (RIGU) restrains
 C71A, C72A, O71A, S71A
 with sigma for 1-2 distances of 0.004 and sigma for 1-3 distances of 0.004
 C801, C802, C803, C804, O801
 with sigma for 1-2 distances of 0.004 and sigma for 1-3 distances of 0.004
 C81A, C82A, C83A, C84A, O81A
 with sigma for 1-2 distances of 0.004 and sigma for 1-3 distances of 0.004
5. Others
 Sof(C71A)=Sof(H71A)=Sof(H71B)=Sof(H71C)=Sof(C72A)=Sof(H72A)=Sof(H72B)=
 Sof(H72C)=Sof(O71A)=Sof(S71A)=1-FVAR(1)
 Sof(C701)=Sof(H70A)=Sof(H70B)=Sof(H70C)=Sof(C702)=Sof(H70D)=Sof(H70E)=
 Sof(H70F)=Sof(O701)=Sof(S701)=FVAR(1)
 Sof(C81A)=Sof(H81A)=Sof(H81B)=Sof(C82A)=Sof(H82A)=Sof(H82B)=Sof(H82C)=
 Sof(C83A)=Sof(H83A)=Sof(H83B)=Sof(C84A)=Sof(H84A)=Sof(H84B)=Sof(H84C)=
 Sof(O81A)=1-FVAR(2)
 Sof(C801)=Sof(H80A)=Sof(H80B)=Sof(C802)=Sof(H80C)=Sof(H80D)=Sof(H80E)=
 Sof(C803)=Sof(H80F)=Sof(H80G)=Sof(C804)=Sof(H80H)=Sof(H80I)=Sof(H80J)=
 Sof(O801)=FVAR(2)
 Sof(B31A)=Sof(F31A)=Sof(F32A)=Sof(F33A)=Sof(F34A)=1-FVAR(3)
 Sof(B301)=Sof(F301)=Sof(F302)=Sof(F303)=Sof(F304)=FVAR(3)
6.a Secondary CH2 refined with riding coordinates:
 C8(H8A,H8B), C21(H21A,H21B), C34(H34A,H34B), C47(H47A,H47B), C801(H80A,H80B),
 C803(H80F,H80G), C81A(H81A,H81B), C83A(H83A,H83B)
6.b Aromatic/amide H refined with riding coordinates:
 C2(H2), C3(H3), C5(H5), C10(H10), C11(H11), C12(H12), C13(H13), C15(H15),
 C16(H16), C18(H18), C23(H23), C24(H24), C25(H25), C26(H26), C28(H28), C29(H29),
  C31(H31), C36(H36), C37(H37), C38(H38), C39(H39), C41(H41), C42(H42),
 C44(H44), C49(H49), C50(H50), C51(H51), C52(H52)
6.c Idealised Me refined as rotating group:
 C6(H6A,H6B,H6C), C19(H19A,H19B,H19C), C32(H32A,H32B,H32C), C45(H45A,H45B,
 H45C), C402(H40A,H40B,H40C), C403(H40D,H40E,H40F), C502(H50A,H50B,H50C),
 C503(H50D,H50E,H50F), C601(H60A,H60B,H60C), C603(H60D,H60E,H60F), C701(H70A,
 H70B,H70C), C702(H70D,H70E,H70F), C71A(H71A,H71B,H71C), C72A(H72A,H72B,H72C),
 C802(H80C,H80D,H80E), C804(H80H,H80I,H80J), C82A(H82A,H82B,H82C), C84A(H84A,
 H84B,H84C)
;
_atom_sites_solution_hydrogens     geom
_atom_sites_solution_primary       dual
_atom_sites_solution_secondary     ?
loop_
  _atom_site_label
  _atom_site_type_symbol
  _atom_site_fract_x
  _atom_site_fract_y
  _atom_site_fract_z
  _atom_site_U_iso_or_equiv
  _atom_site_adp_type
  _atom_site_occupancy
  _atom_site_site_symmetry_order
  _atom_site_calc_flag
  _atom_site_refinement_flags_posn
  _atom_site_refinement_flags_adp
  _atom_site_refinement_flags_occupancy
  _atom_site_disorder_assembly
  _atom_site_disorder_group
 C1 C 0.4323(5) 0.5458(3) 0.8287(3) 0.0407(13) Uani 1 1 d . . . . .
 C2 C 0.5165(6) 0.5902(4) 0.8719(4) 0.0554(18) Uani 1 1 d . . . . .
 H2 H 0.538071 0.649368 0.874221 0.067 Uiso 1 1 calc R U . . .
 C3 C 0.5695(5) 0.5498(4) 0.9116(4) 0.0552(17) Uani 1 1 d . . . . .
 H3 H 0.626875 0.580764 0.941674 0.066 Uiso 1 1 calc R U . . .
 C4 C 0.5378(5) 0.4628(3) 0.9072(3) 0.0411(13) Uani 1 1 d . . . . .
 C5 C 0.4534(4) 0.4208(3) 0.8628(3) 0.0318(11) Uani 1 1 d . . . . .
 H5 H 0.431390 0.361417 0.858927 0.038 Uiso 1 1 calc R U . . .
 C6 C 0.3738(5) 0.5912(4) 0.7868(4) 0.0501(16) Uani 1 1 d . . . . .
 H6A H 0.404112 0.651909 0.796984 0.075 Uiso 1 1 calc R U . . .
 H6B H 0.300484 0.584569 0.798860 0.075 Uiso 1 1 calc R U . . .
 H6C H 0.378462 0.566535 0.737112 0.075 Uiso 1 1 calc R U . . .
 C7 C 0.5923(5) 0.4208(4) 0.9528(3) 0.0441(14) Uani 1 1 d . . . . .
 C8 C 0.6202(6) 0.2936(4) 0.9787(4) 0.0544(18) Uani 1 1 d . . . . .
 H8A H 0.597225 0.309053 1.026851 0.065 Uiso 1 1 calc R U . . .
 H8B H 0.696463 0.312734 0.979249 0.065 Uiso 1 1 calc R U . . .
 C9 C 0.5947(4) 0.1987(3) 0.9516(3) 0.0352(11) Uani 1 1 d . . . . .
 C10 C 0.5355(4) 0.1595(3) 0.8917(3) 0.0299(10) Uani 1 1 d . . . . .
 H10 H 0.508690 0.193424 0.864669 0.036 Uiso 1 1 calc R U . . .
 C11 C 0.5508(5) 0.0257(4) 0.9091(3) 0.0410(13) Uani 1 1 d . . . . .
 H11 H 0.534554 -0.034692 0.894712 0.049 Uiso 1 1 calc R U . . .
 C12 C 0.6103(6) 0.0618(4) 0.9686(4) 0.0568(18) Uani 1 1 d . . . . .
 H12 H 0.636279 0.026562 0.994693 0.068 Uiso 1 1 calc R U . . .
 C13 C 0.6328(5) 0.1487(4) 0.9908(3) 0.0479(15) Uani 1 1 d . . . . .
 H13 H 0.673882 0.174133 1.032470 0.057 Uiso 1 1 calc R U . . .
 C14 C 0.6353(4) -0.0013(3) 0.7176(3) 0.0328(11) Uani 1 1 d . . . . .
 C15 C 0.7207(5) 0.0194(4) 0.6807(4) 0.0463(15) Uani 1 1 d . . . . .
 H15 H 0.774810 -0.013762 0.676550 0.056 Uiso 1 1 calc R U . . .
 C16 C 0.7289(4) 0.0880(4) 0.6495(3) 0.0412(13) Uani 1 1 d . . . . .
 H16 H 0.786862 0.100963 0.622490 0.049 Uiso 1 1 calc R U . . .
 C17 C 0.6504(4) 0.1380(3) 0.6583(3) 0.0322(11) Uani 1 1 d . . . . .
 C18 C 0.5670(4) 0.1160(3) 0.6968(2) 0.0255(9) Uani 1 1 d . . . . .
 H18 H 0.513541 0.149828 0.703418 0.031 Uiso 1 1 calc R U . . .
 C19 C 0.6269(5) -0.0773(4) 0.7497(3) 0.0430(13) Uani 1 1 d . . . . .
 H19A H 0.675063 -0.063951 0.790556 0.064 Uiso 1 1 calc R U . . .
 H19B H 0.644604 -0.125888 0.715683 0.064 Uiso 1 1 calc R U . . .
 H19C H 0.555418 -0.091666 0.763889 0.064 Uiso 1 1 calc R U . . .
 C20 C 0.6601(4) 0.2110(3) 0.6227(3) 0.0308(10) Uani 1 1 d . . . . .
 C21 C 0.5917(4) 0.3273(4) 0.6026(3) 0.0400(13) Uani 1 1 d . . . . .
 H21A H 0.598929 0.305512 0.552171 0.048 Uiso 1 1 calc R U . . .
 H21B H 0.653402 0.371174 0.620747 0.048 Uiso 1 1 calc R U . . .
 C22 C 0.4946(4) 0.3654(3) 0.6141(3) 0.0332(11) Uani 1 1 d . . . . .
 C23 C 0.4328(4) 0.3584(3) 0.6701(3) 0.0295(10) Uani 1 1 d . . . . .
 H23 H 0.451727 0.327762 0.702692 0.035 Uiso 1 1 calc R U . . .
 C24 C 0.3175(5) 0.4356(4) 0.6330(3) 0.0435(14) Uani 1 1 d . . . . .
 H24 H 0.254687 0.458420 0.638943 0.052 Uiso 1 1 calc R U . . .
 C25 C 0.3762(5) 0.4463(4) 0.5770(3) 0.0494(16) Uani 1 1 d . . . . .
 H25 H 0.354946 0.476765 0.545056 0.059 Uiso 1 1 calc R U . . .
 C26 C 0.4666(5) 0.4119(4) 0.5680(3) 0.0432(14) Uani 1 1 d . . . . .
 H26 H 0.509407 0.420108 0.530441 0.052 Uiso 1 1 calc R U . . .
 C27 C 0.0609(4) 0.3744(3) 0.6986(3) 0.0299(10) Uani 1 1 d . . . . .
 C28 C -0.0246(4) 0.3325(4) 0.6558(3) 0.0346(11) Uani 1 1 d . . . . .
 H28 H -0.077221 0.362989 0.646357 0.041 Uiso 1 1 calc R U . . .
 C29 C -0.0340(4) 0.2465(3) 0.6268(3) 0.0322(11) Uani 1 1 d . . . . .
 H29 H -0.091922 0.217460 0.596542 0.039 Uiso 1 1 calc R U . . .
 C30 C 0.0431(4) 0.2029(3) 0.6427(3) 0.0286(10) Uani 1 1 d . . . . .
 C31 C 0.1278(4) 0.2465(3) 0.6853(2) 0.0271(10) Uani 1 1 d . . . . .
 H31 H 0.180448 0.216737 0.695994 0.032 Uiso 1 1 calc R U . . .
 C32 C 0.0704(4) 0.4673(3) 0.7309(3) 0.0374(12) Uani 1 1 d . . . . .
 H32A H 0.029717 0.493918 0.702577 0.056 Uiso 1 1 calc R U . . .
 H32B H 0.143783 0.494261 0.733504 0.056 Uiso 1 1 calc R U . . .
 H32C H 0.044056 0.474622 0.777889 0.056 Uiso 1 1 calc R U . . .
 C33 C 0.0286(4) 0.1089(3) 0.6131(2) 0.0287(10) Uani 1 1 d . . . . .
 C34 C 0.0970(4) -0.0175(3) 0.5997(3) 0.0346(11) Uani 1 1 d . . . . .
 H34A H 0.081207 -0.031801 0.548842 0.041 Uiso 1 1 calc R U . . .
 H34B H 0.038399 -0.046343 0.622183 0.041 Uiso 1 1 calc R U . . .
 C35 C 0.1962(4) -0.0465(3) 0.6154(3) 0.0291(10) Uani 1 1 d . . . . .
 C36 C 0.2596(4) -0.0066(3) 0.6745(3) 0.0267(9) Uani 1 1 d . . . . .
 H36 H 0.241285 0.042138 0.704908 0.032 Uiso 1 1 calc R U . . .
 C37 C 0.3738(4) -0.1036(3) 0.6462(3) 0.0317(11) Uani 1 1 d . . . . .
 H37 H 0.435444 -0.123302 0.656754 0.038 Uiso 1 1 calc R U . . .
 C38 C 0.3138(5) -0.1453(4) 0.5866(3) 0.0397(13) Uani 1 1 d . . . . .
 H38 H 0.334599 -0.192941 0.556245 0.048 Uiso 1 1 calc R U . . .
 C39 C 0.2234(4) -0.1173(3) 0.5716(3) 0.0354(11) Uani 1 1 d . . . . .
 H39 H 0.180482 -0.146505 0.531512 0.043 Uiso 1 1 calc R U . . .
 C40 C 0.2733(4) -0.0916(3) 0.8455(3) 0.0308(10) Uani 1 1 d . . . . .
 C41 C 0.1945(4) -0.1069(4) 0.8903(3) 0.0380(12) Uani 1 1 d . . . . .
 H41 H 0.171796 -0.163446 0.895672 0.046 Uiso 1 1 calc R U . . .
 C42 C 0.1489(4) -0.0418(4) 0.9268(3) 0.0376(12) Uani 1 1 d . . . . .
 H42 H 0.095814 -0.052774 0.957966 0.045 Uiso 1 1 calc R U . . .
 C43 C 0.1813(4) 0.0403(3) 0.9178(3) 0.0319(11) Uani 1 1 d . . . . .
 C44 C 0.2605(4) 0.0540(3) 0.8727(2) 0.0265(9) Uani 1 1 d . . . . .
 H44 H 0.283577 0.110195 0.866593 0.032 Uiso 1 1 calc R U . . .
 C45 C 0.3253(5) -0.1618(3) 0.8068(3) 0.0366(12) Uani 1 1 d . . . . .
 H45A H 0.316289 -0.166192 0.756675 0.055 Uiso 1 1 calc R U . . .
 H45B H 0.293913 -0.215782 0.818015 0.055 Uiso 1 1 calc R U . . .
 H45C H 0.399736 -0.149411 0.820298 0.055 Uiso 1 1 calc R U . . .
 C46 C 0.1331(4) 0.1103(4) 0.9594(3) 0.0359(12) Uani 1 1 d . . . . .
 C47 C 0.1249(5) 0.2550(4) 0.9851(3) 0.0456(14) Uani 1 1 d . . . . .
 H47A H 0.161763 0.269905 1.031354 0.055 Uiso 1 1 calc R U . . .
 H47B H 0.049540 0.238953 0.991503 0.055 Uiso 1 1 calc R U . . .
 C48 C 0.1428(4) 0.3301(3) 0.9520(3) 0.0335(11) Uani 1 1 d . . . . .
 C49 C 0.1863(4) 0.3283(3) 0.8883(3) 0.0311(10) Uani 1 1 d . . . A 2
 H49 H 0.207219 0.277135 0.863673 0.037 Uiso 1 1 calc R U . A 2
 C50 C 0.1704(4) 0.4699(3) 0.8945(3) 0.0326(11) Uani 1 1 d . . . . .
 H50 H 0.181696 0.518819 0.875046 0.039 Uiso 1 1 calc R U . . .
 C51 C 0.1240(5) 0.4745(4) 0.9576(3) 0.0388(12) Uani 1 1 d . . . . .
 H51 H 0.101465 0.525681 0.980418 0.047 Uiso 1 1 calc R U . . .
 C52 C 0.1104(4) 0.4051(4) 0.9873(3) 0.0371(12) Uani 1 1 d . . . . .
 H52 H 0.079497 0.407930 1.031073 0.045 Uiso 1 1 calc R U . . .
 N1 N 0.4013(3) 0.4619(3) 0.8245(2) 0.0311(9) Uani 1 1 d . . . . .
 N2 N 0.5148(3) 0.0739(3) 0.8706(2) 0.0290(9) Uani 1 1 d . . . . .
 N3 N 0.5593(3) 0.0474(3) 0.7255(2) 0.0280(8) Uani 1 1 d . . . . .
 N4 N 0.3464(3) 0.3941(3) 0.6792(2) 0.0314(9) Uani 1 1 d . . . . .
 N5 N 0.1367(3) 0.3313(3) 0.7120(2) 0.0266(8) Uani 1 1 d . . . . .
 N6 N 0.3460(3) -0.0353(2) 0.6894(2) 0.0259(8) Uani 1 1 d . . . . .
 N7 N 0.3055(3) -0.0107(3) 0.8375(2) 0.0263(8) Uani 1 1 d . . . . .
 N8 N 0.1999(3) 0.3972(3) 0.8601(2) 0.0282(8) Uani 1 1 d . . . . .
 O1 O 0.6508(4) 0.4590(3) 1.0002(3) 0.0661(15) Uani 1 1 d . . . . .
 O2 O 0.5681(3) 0.3352(2) 0.9345(2) 0.0407(9) Uani 1 1 d . . . . .
 O3 O 0.7278(3) 0.2254(2) 0.5844(2) 0.0352(8) Uani 1 1 d . . . . .
 O4 O 0.5852(3) 0.2581(2) 0.6384(2) 0.0372(9) Uani 1 1 d . . . . .
 O5 O -0.0484(3) 0.0685(3) 0.5798(2) 0.0376(8) Uani 1 1 d . . . . .
 O6 O 0.1107(3) 0.0744(2) 0.62631(19) 0.0323(8) Uani 1 1 d . . . . .
 O7 O 0.0732(4) 0.1002(3) 1.0035(2) 0.0520(11) Uani 1 1 d . . . . .
 O8 O 0.1629(3) 0.1846(2) 0.9413(2) 0.0358(8) Uani 1 1 d . . . . .
 Pd1 Pd 0.27060(3) 0.39387(2) 0.76866(2) 0.02440(10) Uani 1 1 d . . . . .
 Pd2 Pd 0.43031(2) 0.01977(2) 0.78004(2) 0.02238(9) Uani 1 1 d . . . . .
 Cl1 Cl 0.35104(8) 0.20744(7) 0.77360(6) 0.0262(2) Uani 1 1 d . . . . .
 B101 B 0.5047(7) 0.2998(5) 0.3896(4) 0.0498(17) Uani 1 1 d . . . . .
 F101 F 0.5353(5) 0.2760(3) 0.3231(2) 0.0837(15) Uani 1 1 d . . . . .
 F102 F 0.5947(4) 0.3321(3) 0.4345(3) 0.0771(13) Uani 1 1 d . . . . .
 F103 F 0.4447(5) 0.3611(4) 0.4002(3) 0.107(2) Uani 1 1 d . . . . .
 F104 F 0.4587(5) 0.2285(4) 0.4099(4) 0.103(2) Uani 1 1 d . . . . .
 B201 B 0.0859(6) 0.6682(4) 0.8756(4) 0.0449(16) Uani 1 1 d . . . . .
 F201 F 0.1272(7) 0.6632(3) 0.8136(4) 0.148(4) Uani 1 1 d . . . . .
 F202 F 0.1599(8) 0.6880(4) 0.9217(6) 0.218(7) Uani 1 1 d . . . . .
 F203 F 0.0253(4) 0.7291(3) 0.8829(4) 0.099(2) Uani 1 1 d . . . . .
 F204 F 0.0256(3) 0.5899(2) 0.8768(2) 0.0523(9) Uani 1 1 d . . . . .
 B301 B 0.3624(18) 0.1916(18) 0.0834(12) 0.054(6) Uani 0.677(14) 1 d D . P B
 1
 F301 F 0.4617(10) 0.1885(14) 0.1084(9) 0.062(5) Uani 0.677(14) 1 d D . P B 1
 F302 F 0.3793(8) 0.2257(8) 0.0253(5) 0.102(4) Uani 0.677(14) 1 d D . P B 1
 F303 F 0.3102(6) 0.2403(5) 0.1290(7) 0.097(4) Uani 0.677(14) 1 d D . P B 1
 F304 F 0.3071(9) 0.1082(5) 0.0668(7) 0.088(4) Uani 0.677(14) 1 d D . P B 1
 B31A B 0.367(3) 0.173(2) 0.0725(11) 0.040(11) Uani 0.323(14) 1 d D . P B 2
 F31A F 0.305(2) 0.1221(17) 0.1048(11) 0.098(9) Uani 0.323(14) 1 d D . P B 2
 F32A F 0.463(2) 0.200(2) 0.1101(18) 0.060(11) Uani 0.323(14) 1 d D . P B 2
 F33A F 0.3771(11) 0.1284(11) 0.0055(7) 0.077(6) Uani 0.323(14) 1 d D . P B 2
 F34A F 0.3273(15) 0.2443(9) 0.0652(15) 0.106(12) Uani 0.323(14) 1 d D . P B
 2
 C402 C 0.1487(7) 0.6097(5) 0.4966(4) 0.0611(19) Uani 1 1 d . . . . .
 H40A H 0.224330 0.624299 0.505593 0.092 Uiso 1 1 calc R U . . .
 H40B H 0.121366 0.660335 0.490514 0.092 Uiso 1 1 calc R U . . .
 H40C H 0.132898 0.564525 0.454203 0.092 Uiso 1 1 calc R U . . .
 C403 C 0.1574(8) 0.6576(5) 0.6335(4) 0.068(2) Uani 1 1 d . . . . .
 H40D H 0.133944 0.650151 0.679165 0.102 Uiso 1 1 calc R U . . .
 H40E H 0.143290 0.712373 0.626237 0.102 Uiso 1 1 calc R U . . .
 H40F H 0.232437 0.656872 0.631468 0.102 Uiso 1 1 calc R U . . .
 O401 O 0.1303(4) 0.4948(3) 0.5729(3) 0.0567(12) Uani 1 1 d . . . . .
 S401 S 0.08997(12) 0.57367(11) 0.56779(9) 0.0498(4) Uani 1 1 d . . . . .
 C502 C 0.1725(7) 0.3329(6) 0.4367(6) 0.083(3) Uani 1 1 d . . . . .
 H50A H 0.147245 0.314131 0.387898 0.124 Uiso 1 1 calc R U . . .
 H50B H 0.248816 0.341210 0.439231 0.124 Uiso 1 1 calc R U . . .
 H50C H 0.149420 0.386715 0.457546 0.124 Uiso 1 1 calc R U . . .
 C503 C 0.1788(7) 0.1678(6) 0.4362(6) 0.093(3) Uani 1 1 d . . . . .
 H50D H 0.165436 0.120273 0.459764 0.140 Uiso 1 1 calc R U . . .
 H50E H 0.254131 0.185980 0.434753 0.140 Uiso 1 1 calc R U . . .
 H50F H 0.148089 0.149273 0.388699 0.140 Uiso 1 1 calc R U . . .
 O501 O 0.0050(4) 0.2278(4) 0.4602(3) 0.0684(14) Uani 1 1 d . . . . .
 S501 S 0.12218(16) 0.25439(16) 0.48246(12) 0.0725(5) Uani 1 1 d . . . . .
 C601 C 0.6598(11) 0.5751(10) 0.7112(8) 0.136(5) Uani 1 1 d . . . . .
 H60A H 0.636847 0.563739 0.662078 0.203 Uiso 1 1 calc R U . . .
 H60B H 0.646573 0.631531 0.735069 0.203 Uiso 1 1 calc R U . . .
 H60C H 0.621305 0.531525 0.732908 0.203 Uiso 1 1 calc R U . . .
 C603 C 0.8088(12) 0.5927(11) 0.8043(8) 0.158(7) Uani 1 1 d . . . . .
 H60D H 0.754088 0.555632 0.822510 0.236 Uiso 1 1 calc R U . . .
 H60E H 0.803742 0.652533 0.823813 0.236 Uiso 1 1 calc R U . . .
 H60F H 0.877188 0.581758 0.817256 0.236 Uiso 1 1 calc R U . . .
 O601 O 0.8047(6) 0.4797(4) 0.6814(4) 0.096(2) Uani 1 1 d . . . . .
 S601 S 0.7939(4) 0.5724(3) 0.7175(2) 0.1313(13) Uani 1 1 d . . . . .
 C701 C 1.026(2) 0.8207(17) 0.7257(14) 0.127(11) Uani 0.700(6) 1 d . . P C 1
 H70A H 1.079044 0.804453 0.753014 0.190 Uiso 0.700(6) 1 calc R U P C 1
 H70B H 1.054347 0.830715 0.681826 0.190 Uiso 0.700(6) 1 calc R U P C 1
 H70C H 0.965329 0.774604 0.715706 0.190 Uiso 0.700(6) 1 calc R U P C 1
 C702 C 0.891(3) 0.868(3) 0.8233(13) 0.153(16) Uani 0.700(6) 1 d . . P C 1
 H70D H 0.834241 0.833546 0.791859 0.230 Uiso 0.700(6) 1 calc R U P C 1
 H70E H 0.864346 0.912007 0.857408 0.230 Uiso 0.700(6) 1 calc R U P C 1
 H70F H 0.923405 0.831759 0.847542 0.230 Uiso 0.700(6) 1 calc R U P C 1
 O701 O 0.9301(11) 0.9499(10) 0.7227(8) 0.075(4) Uani 0.700(6) 1 d . . P C 1
 S701 S 0.9857(2) 0.91792(19) 0.77483(14) 0.0610(9) Uani 0.700(6) 1 d . . P C
 1
 C71A C 1.0363(12) 0.8305(18) 0.7351(15) 0.027(4) Uani 0.300(6) 1 d D U P C 2
 H71A H 1.081293 0.886608 0.745138 0.040 Uiso 0.300(6) 1 calc R U P C 2
 H71B H 1.048064 0.799355 0.688139 0.040 Uiso 0.300(6) 1 calc R U P C 2
 H71C H 1.052801 0.798237 0.769023 0.040 Uiso 0.300(6) 1 calc R U P C 2
 C72A C 0.909(4) 0.875(4) 0.8325(8) 0.068(11) Uani 0.300(6) 1 d D U P C 2
 H72A H 0.933125 0.831219 0.852290 0.101 Uiso 0.300(6) 1 calc R U P C 2
 H72B H 0.839289 0.882520 0.848385 0.101 Uiso 0.300(6) 1 calc R U P C 2
 H72C H 0.957214 0.929305 0.847805 0.101 Uiso 0.300(6) 1 calc R U P C 2
 O71A O 0.894(3) 0.921(2) 0.713(2) 0.094(13) Uani 0.300(6) 1 d D U P C 2
 S71A S 0.9044(6) 0.8439(5) 0.7406(4) 0.073(2) Uani 0.300(6) 1 d D U P C 2
 C801 C 0.8480(17) 0.2864(16) 0.8068(12) 0.153(8) Uani 0.636(6) 1 d D . P D 1
 H80A H 0.849615 0.254755 0.757972 0.183 Uiso 0.636(6) 1 calc R U P D 1
 H80B H 0.918834 0.318395 0.821555 0.183 Uiso 0.636(6) 1 calc R U P D 1
 C802 C 0.775(2) 0.3462(14) 0.8111(13) 0.183(13) Uani 0.636(6) 1 d D . P D 1
 H80C H 0.788396 0.377881 0.774282 0.274 Uiso 0.636(6) 1 calc R U P D 1
 H80D H 0.784860 0.386164 0.856562 0.274 Uiso 0.636(6) 1 calc R U P D 1
 H80E H 0.703750 0.314708 0.805152 0.274 Uiso 0.636(6) 1 calc R U P D 1
 C803 C 0.8947(12) 0.1768(13) 0.8404(11) 0.134(7) Uani 0.636(6) 1 d D . P D 1
 H80F H 0.964480 0.209022 0.857864 0.160 Uiso 0.636(6) 1 calc R U P D 1
 H80G H 0.898826 0.147172 0.791216 0.160 Uiso 0.636(6) 1 calc R U P D 1
 C804 C 0.8573(14) 0.1157(11) 0.8827(11) 0.126(6) Uani 0.636(6) 1 d D . P D 1
 H80H H 0.784045 0.091520 0.869780 0.188 Uiso 0.636(6) 1 calc R U P D 1
 H80I H 0.864012 0.144825 0.932027 0.188 Uiso 0.636(6) 1 calc R U P D 1
 H80J H 0.898943 0.069811 0.874750 0.188 Uiso 0.636(6) 1 calc R U P D 1
 O801 O 0.8212(11) 0.2315(8) 0.8467(7) 0.122(4) Uani 0.636(6) 1 d D . P D 1
 C81A C 0.4357(16) 0.0911(12) 0.5049(10) 0.075(4) Uani 0.364(6) 1 d D U P D -2
 H81A H 0.401099 0.075930 0.457860 0.090 Uiso 0.364(6) 1 calc R U P D -2
 H81B H 0.499716 0.133014 0.504076 0.090 Uiso 0.364(6) 1 calc R U P D -2
 C82A C 0.3650(14) 0.1308(14) 0.5558(11) 0.083(5) Uani 0.364(6) 1 d D U P D -2
 H82A H 0.297040 0.093383 0.551146 0.124 Uiso 0.364(6) 1 calc R U P D -2
 H82B H 0.356275 0.186114 0.546937 0.124 Uiso 0.364(6) 1 calc R U P D -2
 H82C H 0.394936 0.139007 0.603064 0.124 Uiso 0.364(6) 1 calc R U P D -2
 C83A C 0.5075(17) -0.0376(14) 0.4724(13) 0.075(4) Uani 0.364(6) 1 d D U P D
 -2
 H83A H 0.523992 -0.011950 0.431889 0.090 Uiso 0.364(6) 1 calc R U P D -2
 H83B H 0.456010 -0.090405 0.456098 0.090 Uiso 0.364(6) 1 calc R U P D -2
 C84A C 0.6029(16) -0.0605(12) 0.4976(11) 0.073(5) Uani 0.364(6) 1 d D U P D
 -2
 H84A H 0.658186 -0.010338 0.507059 0.109 Uiso 0.364(6) 1 calc R U P D -2
 H84B H 0.624810 -0.105823 0.462179 0.109 Uiso 0.364(6) 1 calc R U P D -2
 H84C H 0.589390 -0.080764 0.540494 0.109 Uiso 0.364(6) 1 calc R U P D -2
 O81A O 0.4626(10) 0.0184(10) 0.5210(10) 0.072(4) Uani 0.364(6) 1 d D U P D -2

loop_
  _atom_site_aniso_label
  _atom_site_aniso_U_11
  _atom_site_aniso_U_22
  _atom_site_aniso_U_33
  _atom_site_aniso_U_23
  _atom_site_aniso_U_13
  _atom_site_aniso_U_12
 C1 0.045(3) 0.025(3) 0.055(4) 0.015(2) 0.012(3) 0.004(2)
 C2 0.060(4) 0.023(3) 0.079(5) 0.011(3) -0.009(4) -0.005(3)
 C3 0.047(4) 0.034(3) 0.074(5) 0.002(3) -0.011(3) -0.009(3)
 C4 0.037(3) 0.029(3) 0.050(3) -0.003(2) -0.005(2) 0.001(2)
 C5 0.029(2) 0.024(2) 0.039(3) 0.001(2) 0.001(2) 0.0035(19)
 C6 0.057(4) 0.027(3) 0.070(4) 0.019(3) 0.002(3) 0.006(3)
 C7 0.040(3) 0.032(3) 0.053(4) -0.004(2) -0.013(3) 0.004(2)
 C8 0.070(4) 0.037(3) 0.050(4) -0.005(3) -0.033(3) 0.015(3)
 C9 0.034(3) 0.037(3) 0.033(3) 0.002(2) -0.006(2) 0.005(2)
 C10 0.028(2) 0.031(2) 0.032(3) 0.009(2) -0.002(2) 0.0056(19)
 C11 0.050(3) 0.032(3) 0.042(3) 0.017(2) -0.016(3) 0.000(2)
 C12 0.076(5) 0.049(4) 0.048(4) 0.020(3) -0.024(3) 0.005(3)
 C13 0.057(4) 0.044(3) 0.041(3) 0.007(3) -0.022(3) 0.006(3)
 C14 0.025(2) 0.033(3) 0.043(3) 0.012(2) 0.002(2) 0.009(2)
 C15 0.033(3) 0.049(3) 0.068(4) 0.024(3) 0.015(3) 0.023(3)
 C16 0.030(3) 0.044(3) 0.058(4) 0.022(3) 0.017(3) 0.017(2)
 C17 0.028(2) 0.033(3) 0.039(3) 0.011(2) 0.007(2) 0.009(2)
 C18 0.021(2) 0.027(2) 0.030(2) 0.0056(19) 0.0039(18) 0.0091(17)
 C19 0.036(3) 0.043(3) 0.059(4) 0.023(3) 0.008(3) 0.016(2)
 C20 0.023(2) 0.037(3) 0.036(3) 0.010(2) 0.005(2) 0.010(2)
 C21 0.038(3) 0.039(3) 0.056(4) 0.028(3) 0.023(3) 0.020(2)
 C22 0.032(3) 0.033(3) 0.042(3) 0.017(2) 0.014(2) 0.013(2)
 C23 0.028(2) 0.030(2) 0.033(3) 0.012(2) 0.006(2) 0.0094(19)
 C24 0.044(3) 0.055(4) 0.048(3) 0.029(3) 0.017(3) 0.032(3)
 C25 0.057(4) 0.064(4) 0.047(3) 0.035(3) 0.021(3) 0.035(3)
 C26 0.048(3) 0.051(3) 0.044(3) 0.028(3) 0.024(3) 0.023(3)
 C27 0.028(2) 0.035(3) 0.031(2) 0.009(2) 0.0062(19) 0.014(2)
 C28 0.027(2) 0.043(3) 0.041(3) 0.016(2) 0.006(2) 0.020(2)
 C29 0.025(2) 0.040(3) 0.035(3) 0.012(2) 0.000(2) 0.011(2)
 C30 0.027(2) 0.036(3) 0.027(2) 0.012(2) 0.0039(19) 0.010(2)
 C31 0.024(2) 0.032(2) 0.028(2) 0.0082(19) 0.0036(18) 0.0094(18)
 C32 0.036(3) 0.037(3) 0.044(3) 0.012(2) 0.005(2) 0.017(2)
 C33 0.023(2) 0.040(3) 0.023(2) 0.007(2) -0.0005(18) 0.008(2)
 C34 0.034(3) 0.031(3) 0.034(3) -0.003(2) -0.007(2) 0.009(2)
 C35 0.032(3) 0.025(2) 0.031(3) 0.0053(19) 0.001(2) 0.0064(19)
 C36 0.028(2) 0.024(2) 0.029(2) 0.0044(18) 0.0029(19) 0.0072(18)
 C37 0.033(3) 0.031(3) 0.033(3) 0.004(2) 0.001(2) 0.015(2)
 C38 0.048(3) 0.033(3) 0.036(3) -0.005(2) -0.004(2) 0.020(2)
 C39 0.042(3) 0.032(3) 0.030(3) -0.001(2) -0.008(2) 0.010(2)
 C40 0.031(2) 0.029(2) 0.033(3) 0.011(2) -0.006(2) -0.0002(19)
 C41 0.034(3) 0.035(3) 0.046(3) 0.019(2) 0.000(2) -0.004(2)
 C42 0.029(3) 0.046(3) 0.040(3) 0.021(2) 0.005(2) -0.002(2)
 C43 0.027(2) 0.039(3) 0.031(3) 0.013(2) 0.002(2) 0.002(2)
 C44 0.027(2) 0.027(2) 0.027(2) 0.0110(19) 0.0034(18) 0.0016(18)
 C45 0.042(3) 0.024(2) 0.045(3) 0.010(2) 0.001(2) 0.005(2)
 C46 0.029(3) 0.044(3) 0.037(3) 0.017(2) 0.008(2) 0.003(2)
 C47 0.059(4) 0.045(3) 0.039(3) 0.013(3) 0.024(3) 0.019(3)
 C48 0.031(3) 0.040(3) 0.030(3) 0.007(2) 0.010(2) 0.009(2)
 C49 0.027(2) 0.032(3) 0.034(3) 0.007(2) 0.009(2) 0.0066(19)
 C50 0.033(3) 0.031(3) 0.033(3) 0.003(2) 0.004(2) 0.009(2)
 C51 0.040(3) 0.039(3) 0.036(3) 0.000(2) 0.010(2) 0.013(2)
 C52 0.034(3) 0.047(3) 0.029(3) 0.001(2) 0.009(2) 0.012(2)
 N1 0.030(2) 0.025(2) 0.041(2) 0.0103(18) 0.0086(18) 0.0067(16)
 N2 0.026(2) 0.031(2) 0.029(2) 0.0083(17) -0.0015(16) 0.0009(16)
 N3 0.025(2) 0.028(2) 0.033(2) 0.0058(17) 0.0010(16) 0.0082(16)
 N4 0.032(2) 0.034(2) 0.035(2) 0.0148(18) 0.0102(18) 0.0144(18)
 N5 0.026(2) 0.033(2) 0.025(2) 0.0100(16) 0.0038(16) 0.0106(16)
 N6 0.028(2) 0.0256(19) 0.0246(19) 0.0062(16) 0.0020(16) 0.0053(15)
 N7 0.0256(19) 0.027(2) 0.026(2) 0.0103(16) -0.0022(16) 0.0003(15)
 N8 0.0244(19) 0.028(2) 0.032(2) 0.0039(17) 0.0058(16) 0.0065(16)
 O1 0.069(3) 0.040(2) 0.078(4) -0.007(2) -0.039(3) 0.005(2)
 O2 0.043(2) 0.0295(19) 0.043(2) -0.0020(16) -0.0185(17) 0.0038(16)
 O3 0.0261(17) 0.044(2) 0.041(2) 0.0163(17) 0.0133(15) 0.0118(15)
 O4 0.0329(19) 0.039(2) 0.051(2) 0.0245(18) 0.0227(17) 0.0178(16)
 O5 0.0239(17) 0.050(2) 0.037(2) 0.0029(17) -0.0044(15) 0.0084(16)
 O6 0.0270(17) 0.0308(18) 0.0370(19) 0.0008(15) -0.0072(14) 0.0086(14)
 O7 0.052(3) 0.049(2) 0.058(3) 0.019(2) 0.035(2) 0.007(2)
 O8 0.040(2) 0.0365(19) 0.036(2) 0.0137(16) 0.0183(16) 0.0114(16)
 Pd1 0.02304(17) 0.02465(17) 0.02842(18) 0.00852(13) 0.00629(13) 0.00874(12)
 Pd2 0.02112(16) 0.02153(17) 0.02469(17) 0.00601(12) -0.00012(12) 0.00319(12)
 Cl1 0.0241(5) 0.0278(5) 0.0276(5) 0.0072(4) 0.0029(4) 0.0057(4)
 B101 0.057(4) 0.046(4) 0.052(4) 0.013(3) 0.002(3) 0.022(3)
 F101 0.106(4) 0.093(3) 0.052(3) 0.019(2) 0.010(3) 0.012(3)
 F102 0.063(3) 0.102(4) 0.067(3) 0.003(3) -0.001(2) 0.035(3)
 F103 0.120(5) 0.101(4) 0.109(5) 0.006(3) -0.028(4) 0.072(4)
 F104 0.103(4) 0.083(4) 0.128(5) 0.036(3) 0.054(4) 0.015(3)
 B201 0.046(4) 0.028(3) 0.064(5) 0.014(3) 0.018(3) 0.009(3)
 F201 0.194(8) 0.061(3) 0.159(7) -0.003(3) 0.130(6) -0.030(4)
 F202 0.246(11) 0.090(5) 0.304(13) 0.099(6) -0.216(10) -0.074(6)
 F203 0.065(3) 0.043(2) 0.194(7) 0.032(3) 0.042(4) 0.017(2)
 F204 0.067(2) 0.0311(16) 0.062(2) 0.0158(16) 0.0321(19) 0.0074(16)
 B301 0.039(10) 0.029(9) 0.088(12) 0.001(8) -0.008(7) 0.002(6)
 F301 0.048(8) 0.057(9) 0.075(10) 0.009(6) -0.017(7) 0.005(5)
 F302 0.079(6) 0.154(12) 0.088(7) 0.050(7) -0.007(5) 0.030(6)
 F303 0.058(4) 0.055(4) 0.157(10) -0.015(5) 0.031(6) 0.001(3)
 F304 0.060(5) 0.037(4) 0.142(11) -0.023(5) -0.016(7) -0.001(3)
 B31A 0.041(17) 0.03(2) 0.058(18) 0.010(14) -0.011(13) 0.014(14)
 F31A 0.071(12) 0.12(2) 0.105(18) 0.048(16) 0.017(15) -0.001(14)
 F32A 0.059(18) 0.032(10) 0.08(2) -0.011(10) -0.036(15) 0.016(10)
 F33A 0.055(8) 0.117(15) 0.051(8) 0.013(8) -0.011(6) -0.004(8)
 F34A 0.070(14) 0.042(8) 0.20(3) 0.010(13) -0.094(18) 0.008(8)
 C402 0.077(5) 0.060(4) 0.055(4) 0.032(4) 0.002(4) 0.010(4)
 C403 0.104(7) 0.046(4) 0.053(4) 0.010(3) 0.017(4) 0.011(4)
 O401 0.067(3) 0.050(3) 0.061(3) 0.024(2) -0.003(2) 0.019(2)
 S401 0.0404(8) 0.0557(9) 0.0641(10) 0.0296(8) 0.0077(7) 0.0170(7)
 C502 0.060(5) 0.078(6) 0.102(7) 0.012(5) 0.005(5) -0.001(4)
 C503 0.053(5) 0.084(6) 0.143(10) 0.014(6) 0.001(5) 0.025(4)
 O501 0.050(3) 0.074(3) 0.081(4) 0.016(3) 0.016(3) 0.012(2)
 S501 0.0542(11) 0.0932(15) 0.0680(12) 0.0223(11) 0.0058(9) 0.0009(10)
 C601 0.107(10) 0.180(14) 0.131(12) 0.030(10) -0.027(9) 0.066(10)
 C603 0.117(11) 0.194(16) 0.124(12) -0.060(11) -0.043(9) 0.049(11)
 O601 0.101(5) 0.081(4) 0.104(5) -0.002(4) -0.010(4) 0.039(4)
 S601 0.142(3) 0.114(3) 0.137(3) 0.040(2) -0.014(3) 0.005(2)
 C701 0.19(3) 0.13(2) 0.088(18) 0.021(14) 0.006(15) 0.114(19)
 C702 0.12(3) 0.27(4) 0.14(2) 0.15(2) 0.071(17) 0.11(3)
 O701 0.070(8) 0.113(9) 0.061(6) 0.033(6) 0.007(5) 0.048(7)
 S701 0.0578(16) 0.0791(19) 0.0513(15) 0.0159(12) -0.0075(11) 0.0257(13)
 C71A 0.032(9) 0.037(11) 0.015(8) 0.009(8) 0.008(7) 0.011(8)
 C72A 0.035(13) 0.13(3) 0.041(13) 0.012(15) 0.015(10) 0.037(16)
 O71A 0.10(3) 0.12(2) 0.10(2) 0.07(2) 0.03(2) 0.07(2)
 S71A 0.060(4) 0.104(6) 0.064(4) 0.025(4) 0.003(3) 0.031(4)
 C801 0.130(19) 0.23(3) 0.096(15) 0.068(17) 0.043(13) -0.006(14)
 C802 0.27(3) 0.124(17) 0.16(2) 0.052(15) 0.16(2) 0.031(17)
 C803 0.071(10) 0.167(16) 0.126(17) -0.011(11) -0.030(10) -0.022(8)
 C804 0.069(10) 0.113(13) 0.17(2) -0.022(10) 0.001(11) 0.011(9)
 O801 0.111(10) 0.150(11) 0.091(9) 0.021(8) 0.036(8) -0.011(7)
 C81A 0.068(9) 0.073(9) 0.070(8) 0.037(7) -0.038(6) -0.060(6)
 C82A 0.044(10) 0.122(16) 0.097(13) 0.089(12) -0.025(8) -0.028(8)
 C83A 0.068(9) 0.073(9) 0.070(8) 0.037(7) -0.038(6) -0.060(6)
 C84A 0.075(12) 0.059(12) 0.068(13) 0.026(10) -0.035(10) -0.053(8)
 O81A 0.054(9) 0.094(10) 0.063(8) 0.056(7) -0.028(6) -0.049(7)

_geom_special_details
;
 All esds (except the esd in the dihedral angle between two l.s. planes)
 are estimated using the full covariance matrix.  The cell esds are taken
 into account individually in the estimation of esds in distances, angles
 and torsion angles; correlations between esds in cell parameters are only
 used when they are defined by crystal symmetry.  An approximate (isotropic)
 treatment of cell esds is used for estimating esds involving l.s. planes.
;
loop_
  _geom_bond_atom_site_label_1
  _geom_bond_atom_site_label_2
  _geom_bond_distance
  _geom_bond_site_symmetry_2
  _geom_bond_publ_flag
 C1 C2 1.380(9) . ?
 C1 C6 1.502(9) . ?
 C1 N1 1.346(7) . ?
 C2 H2 0.9500 . ?
 C2 C3 1.376(10) . ?
 C3 H3 0.9500 . ?
 C3 C4 1.393(8) . ?
 C4 C5 1.385(8) . ?
 C4 C7 1.484(9) . ?
 C5 H5 0.9500 . ?
 C5 N1 1.358(7) . ?
 C6 H6A 0.9800 . ?
 C6 H6B 0.9800 . ?
 C6 H6C 0.9800 . ?
 C7 O1 1.191(7) . ?
 C7 O2 1.346(7) . ?
 C8 H8A 0.9900 . ?
 C8 H8B 0.9900 . ?
 C8 C9 1.501(8) . ?
 C8 O2 1.441(7) . ?
 C9 C10 1.376(7) . ?
 C9 C13 1.384(8) . ?
 C10 H10 0.9500 . ?
 C10 N2 1.346(7) . ?
 C11 H11 0.9500 . ?
 C11 C12 1.362(8) . ?
 C11 N2 1.338(7) . ?
 C12 H12 0.9500 . ?
 C12 C13 1.368(9) . ?
 C13 H13 0.9500 . ?
 C14 C15 1.371(8) . ?
 C14 C19 1.500(7) . ?
 C14 N3 1.356(6) . ?
 C15 H15 0.9500 . ?
 C15 C16 1.380(8) . ?
 C16 H16 0.9500 . ?
 C16 C17 1.398(7) . ?
 C17 C18 1.375(7) . ?
 C17 C20 1.499(7) . ?
 C18 H18 0.9500 . ?
 C18 N3 1.351(6) . ?
 C19 H19A 0.9800 . ?
 C19 H19B 0.9800 . ?
 C19 H19C 0.9800 . ?
 C20 O3 1.193(6) . ?
 C20 O4 1.336(6) . ?
 C21 H21A 0.9900 . ?
 C21 H21B 0.9900 . ?
 C21 C22 1.496(7) . ?
 C21 O4 1.448(6) . ?
 C22 C23 1.386(7) . ?
 C22 C26 1.387(8) . ?
 C23 H23 0.9500 . ?
 C23 N4 1.345(6) . ?
 C24 H24 0.9500 . ?
 C24 C25 1.374(8) . ?
 C24 N4 1.334(7) . ?
 C25 H25 0.9500 . ?
 C25 C26 1.381(8) . ?
 C26 H26 0.9500 . ?
 C27 C28 1.379(8) . ?
 C27 C32 1.492(7) . ?
 C27 N5 1.357(6) . ?
 C28 H28 0.9500 . ?
 C28 C29 1.377(8) . ?
 C29 H29 0.9500 . ?
 C29 C30 1.392(7) . ?
 C30 C31 1.376(7) . ?
 C30 C33 1.495(7) . ?
 C31 H31 0.9500 . ?
 C31 N5 1.352(6) . ?
 C32 H32A 0.9800 . ?
 C32 H32B 0.9800 . ?
 C32 H32C 0.9800 . ?
 C33 O5 1.207(6) . ?
 C33 O6 1.334(6) . ?
 C34 H34A 0.9900 . ?
 C34 H34B 0.9900 . ?
 C34 C35 1.499(7) . ?
 C34 O6 1.456(6) . ?
 C35 C36 1.393(7) . ?
 C35 C39 1.380(7) . ?
 C36 H36 0.9500 . ?
 C36 N6 1.342(6) . ?
 C37 H37 0.9500 . ?
 C37 C38 1.383(8) . ?
 C37 N6 1.348(6) . ?
 C38 H38 0.9500 . ?
 C38 C39 1.384(8) . ?
 C39 H39 0.9500 . ?
 C40 C41 1.387(8) . ?
 C40 C45 1.492(8) . ?
 C40 N7 1.361(6) . ?
 C41 H41 0.9500 . ?
 C41 C42 1.369(9) . ?
 C42 H42 0.9500 . ?
 C42 C43 1.386(8) . ?
 C43 C44 1.389(7) . ?
 C43 C46 1.485(8) . ?
 C44 H44 0.9500 . ?
 C44 N7 1.351(6) . ?
 C45 H45A 0.9800 . ?
 C45 H45B 0.9800 . ?
 C45 H45C 0.9800 . ?
 C46 O7 1.193(7) . ?
 C46 O8 1.336(6) . ?
 C47 H47A 0.9900 . ?
 C47 H47B 0.9900 . ?
 C47 C48 1.495(8) . ?
 C47 O8 1.437(7) . ?
 C48 C49 1.379(7) . ?
 C48 C52 1.399(7) . ?
 C49 H49 0.9500 . ?
 C49 N8 1.346(7) . ?
 C50 H50 0.9500 . ?
 C50 C51 1.380(8) . ?
 C50 N8 1.347(6) . ?
 C51 H51 0.9500 . ?
 C51 C52 1.372(8) . ?
 C52 H52 0.9500 . ?
 N1 Pd1 2.038(5) . ?
 N2 Pd2 2.034(4) . ?
 N3 Pd2 2.043(4) . ?
 N4 Pd1 2.030(4) . ?
 N5 Pd1 2.054(4) . ?
 N6 Pd2 2.036(4) . ?
 N7 Pd2 2.045(4) . ?
 N8 Pd1 2.026(4) . ?
 B101 F101 1.366(9) . ?
 B101 F102 1.417(10) . ?
 B101 F103 1.350(9) . ?
 B101 F104 1.360(9) . ?
 B201 F201 1.333(9) . ?
 B201 F202 1.270(10) . ?
 B201 F203 1.351(8) . ?
 B201 F204 1.390(7) . ?
 B301 F301 1.39(2) . ?
 B301 F302 1.383(19) . ?
 B301 F303 1.33(2) . ?
 B301 F304 1.40(3) . ?
 B31A F31A 1.33(3) . ?
 B31A F32A 1.40(3) . ?
 B31A F33A 1.38(2) . ?
 B31A F34A 1.39(3) . ?
 C402 H40A 0.9800 . ?
 C402 H40B 0.9800 . ?
 C402 H40C 0.9800 . ?
 C402 S401 1.771(7) . ?
 C403 H40D 0.9800 . ?
 C403 H40E 0.9800 . ?
 C403 H40F 0.9800 . ?
 C403 S401 1.770(8) . ?
 O401 S401 1.489(5) . ?
 C502 H50A 0.9800 . ?
 C502 H50B 0.9800 . ?
 C502 H50C 0.9800 . ?
 C502 S501 1.767(10) . ?
 C503 H50D 0.9800 . ?
 C503 H50E 0.9800 . ?
 C503 H50F 0.9800 . ?
 C503 S501 1.776(10) . ?
 O501 S501 1.548(6) . ?
 C601 H60A 0.9800 . ?
 C601 H60B 0.9800 . ?
 C601 H60C 0.9800 . ?
 C601 S601 1.757(13) . ?
 C603 H60D 0.9800 . ?
 C603 H60E 0.9800 . ?
 C603 H60F 0.9800 . ?
 C603 S601 1.674(14) . ?
 O601 S601 1.552(7) . ?
 C701 H70A 0.9800 . ?
 C701 H70B 0.9800 . ?
 C701 H70C 0.9800 . ?
 C701 S701 1.82(2) . ?
 C702 H70D 0.9800 . ?
 C702 H70E 0.9800 . ?
 C702 H70F 0.9800 . ?
 C702 S701 1.76(3) . ?
 O701 S701 1.484(13) . ?
 C71A H71A 0.9800 . ?
 C71A H71B 0.9800 . ?
 C71A H71C 0.9800 . ?
 C71A S71A 1.769(14) . ?
 C72A H72A 0.9800 . ?
 C72A H72B 0.9800 . ?
 C72A H72C 0.9800 . ?
 C72A S71A 1.770(15) . ?
 O71A S71A 1.507(18) . ?
 C801 H80A 0.9900 . ?
 C801 H80B 0.9900 . ?
 C801 C802 1.457(14) . ?
 C801 O801 1.323(13) . ?
 C802 H80C 0.9800 . ?
 C802 H80D 0.9800 . ?
 C802 H80E 0.9800 . ?
 C803 H80F 0.9900 . ?
 C803 H80G 0.9900 . ?
 C803 C804 1.463(14) . ?
 C803 O801 1.399(13) . ?
 C804 H80H 0.9800 . ?
 C804 H80I 0.9800 . ?
 C804 H80J 0.9800 . ?
 C81A H81A 0.9900 . ?
 C81A H81B 0.9900 . ?
 C81A C82A 1.483(15) . ?
 C81A O81A 1.389(14) . ?
 C82A H82A 0.9800 . ?
 C82A H82B 0.9800 . ?
 C82A H82C 0.9800 . ?
 C83A H83A 0.9900 . ?
 C83A H83B 0.9900 . ?
 C83A C84A 1.468(15) . ?
 C83A O81A 1.376(14) . ?
 C84A H84A 0.9800 . ?
 C84A H84B 0.9800 . ?
 C84A H84C 0.9800 . ?

loop_
  _geom_angle_atom_site_label_1
  _geom_angle_atom_site_label_2
  _geom_angle_atom_site_label_3
  _geom_angle
  _geom_angle_site_symmetry_1
  _geom_angle_site_symmetry_3
  _geom_angle_publ_flag
 C2 C1 C6 120.2(5) . . ?
 N1 C1 C2 120.3(6) . . ?
 N1 C1 C6 119.4(6) . . ?
 C1 C2 H2 119.6 . . ?
 C3 C2 C1 120.8(5) . . ?
 C3 C2 H2 119.6 . . ?
 C2 C3 H3 120.5 . . ?
 C2 C3 C4 119.1(6) . . ?
 C4 C3 H3 120.5 . . ?
 C3 C4 C7 118.6(6) . . ?
 C5 C4 C3 118.1(6) . . ?
 C5 C4 C7 123.3(5) . . ?
 C4 C5 H5 119.0 . . ?
 N1 C5 C4 122.1(5) . . ?
 N1 C5 H5 119.0 . . ?
 C1 C6 H6A 109.5 . . ?
 C1 C6 H6B 109.5 . . ?
 C1 C6 H6C 109.5 . . ?
 H6A C6 H6B 109.5 . . ?
 H6A C6 H6C 109.5 . . ?
 H6B C6 H6C 109.5 . . ?
 O1 C7 C4 123.5(5) . . ?
 O1 C7 O2 124.1(6) . . ?
 O2 C7 C4 112.4(5) . . ?
 H8A C8 H8B 108.3 . . ?
 C9 C8 H8A 109.8 . . ?
 C9 C8 H8B 109.8 . . ?
 O2 C8 H8A 109.8 . . ?
 O2 C8 H8B 109.8 . . ?
 O2 C8 C9 109.3(5) . . ?
 C10 C9 C8 124.2(5) . . ?
 C10 C9 C13 118.9(5) . . ?
 C13 C9 C8 116.9(5) . . ?
 C9 C10 H10 119.4 . . ?
 N2 C10 C9 121.2(5) . . ?
 N2 C10 H10 119.4 . . ?
 C12 C11 H11 119.5 . . ?
 N2 C11 H11 119.5 . . ?
 N2 C11 C12 121.1(5) . . ?
 C11 C12 H12 119.8 . . ?
 C11 C12 C13 120.3(6) . . ?
 C13 C12 H12 119.8 . . ?
 C9 C13 H13 120.6 . . ?
 C12 C13 C9 118.8(5) . . ?
 C12 C13 H13 120.6 . . ?
 C15 C14 C19 119.8(5) . . ?
 N3 C14 C15 120.0(5) . . ?
 N3 C14 C19 120.3(5) . . ?
 C14 C15 H15 119.7 . . ?
 C14 C15 C16 120.7(5) . . ?
 C16 C15 H15 119.7 . . ?
 C15 C16 H16 120.6 . . ?
 C15 C16 C17 118.9(5) . . ?
 C17 C16 H16 120.6 . . ?
 C16 C17 C20 117.8(5) . . ?
 C18 C17 C16 118.6(5) . . ?
 C18 C17 C20 123.6(4) . . ?
 C17 C18 H18 119.2 . . ?
 N3 C18 C17 121.6(4) . . ?
 N3 C18 H18 119.2 . . ?
 C14 C19 H19A 109.5 . . ?
 C14 C19 H19B 109.5 . . ?
 C14 C19 H19C 109.5 . . ?
 H19A C19 H19B 109.5 . . ?
 H19A C19 H19C 109.5 . . ?
 H19B C19 H19C 109.5 . . ?
 O3 C20 C17 123.4(5) . . ?
 O3 C20 O4 123.7(5) . . ?
 O4 C20 C17 112.9(4) . . ?
 H21A C21 H21B 108.4 . . ?
 C22 C21 H21A 110.0 . . ?
 C22 C21 H21B 110.0 . . ?
 O4 C21 H21A 110.0 . . ?
 O4 C21 H21B 110.0 . . ?
 O4 C21 C22 108.6(4) . . ?
 C23 C22 C21 122.9(5) . . ?
 C23 C22 C26 118.4(5) . . ?
 C26 C22 C21 118.7(5) . . ?
 C22 C23 H23 119.4 . . ?
 N4 C23 C22 121.2(5) . . ?
 N4 C23 H23 119.4 . . ?
 C25 C24 H24 119.2 . . ?
 N4 C24 H24 119.2 . . ?
 N4 C24 C25 121.7(5) . . ?
 C24 C25 H25 120.5 . . ?
 C24 C25 C26 119.0(5) . . ?
 C26 C25 H25 120.5 . . ?
 C22 C26 H26 120.2 . . ?
 C25 C26 C22 119.6(5) . . ?
 C25 C26 H26 120.2 . . ?
 C28 C27 C32 120.2(5) . . ?
 N5 C27 C28 120.2(5) . . ?
 N5 C27 C32 119.6(5) . . ?
 C27 C28 H28 119.9 . . ?
 C29 C28 C27 120.2(5) . . ?
 C29 C28 H28 119.9 . . ?
 C28 C29 H29 120.6 . . ?
 C28 C29 C30 118.8(5) . . ?
 C30 C29 H29 120.6 . . ?
 C29 C30 C33 117.7(5) . . ?
 C31 C30 C29 119.7(5) . . ?
 C31 C30 C33 122.6(4) . . ?
 C30 C31 H31 119.7 . . ?
 N5 C31 C30 120.6(4) . . ?
 N5 C31 H31 119.7 . . ?
 C27 C32 H32A 109.5 . . ?
 C27 C32 H32B 109.5 . . ?
 C27 C32 H32C 109.5 . . ?
 H32A C32 H32B 109.5 . . ?
 H32A C32 H32C 109.5 . . ?
 H32B C32 H32C 109.5 . . ?
 O5 C33 C30 123.6(5) . . ?
 O5 C33 O6 123.4(5) . . ?
 O6 C33 C30 113.0(4) . . ?
 H34A C34 H34B 108.4 . . ?
 C35 C34 H34A 110.1 . . ?
 C35 C34 H34B 110.1 . . ?
 O6 C34 H34A 110.1 . . ?
 O6 C34 H34B 110.1 . . ?
 O6 C34 C35 108.0(4) . . ?
 C36 C35 C34 122.1(4) . . ?
 C39 C35 C34 119.0(5) . . ?
 C39 C35 C36 118.8(5) . . ?
 C35 C36 H36 119.2 . . ?
 N6 C36 C35 121.5(4) . . ?
 N6 C36 H36 119.2 . . ?
 C38 C37 H37 119.6 . . ?
 N6 C37 H37 119.6 . . ?
 N6 C37 C38 120.9(5) . . ?
 C37 C38 H38 120.2 . . ?
 C39 C38 C37 119.7(5) . . ?
 C39 C38 H38 120.2 . . ?
 C35 C39 C38 119.2(5) . . ?
 C35 C39 H39 120.4 . . ?
 C38 C39 H39 120.4 . . ?
 C41 C40 C45 121.4(5) . . ?
 N7 C40 C41 119.5(5) . . ?
 N7 C40 C45 119.1(5) . . ?
 C40 C41 H41 119.5 . . ?
 C42 C41 C40 121.0(5) . . ?
 C42 C41 H41 119.5 . . ?
 C41 C42 H42 120.4 . . ?
 C41 C42 C43 119.1(5) . . ?
 C43 C42 H42 120.4 . . ?
 C42 C43 C44 118.8(5) . . ?
 C42 C43 C46 118.3(5) . . ?
 C44 C43 C46 122.9(5) . . ?
 C43 C44 H44 119.3 . . ?
 N7 C44 C43 121.5(4) . . ?
 N7 C44 H44 119.3 . . ?
 C40 C45 H45A 109.5 . . ?
 C40 C45 H45B 109.5 . . ?
 C40 C45 H45C 109.5 . . ?
 H45A C45 H45B 109.5 . . ?
 H45A C45 H45C 109.5 . . ?
 H45B C45 H45C 109.5 . . ?
 O7 C46 C43 123.1(5) . . ?
 O7 C46 O8 124.2(5) . . ?
 O8 C46 C43 112.7(4) . . ?
 H47A C47 H47B 108.3 . . ?
 C48 C47 H47A 109.8 . . ?
 C48 C47 H47B 109.8 . . ?
 O8 C47 H47A 109.8 . . ?
 O8 C47 H47B 109.8 . . ?
 O8 C47 C48 109.2(4) . . ?
 C49 C48 C47 123.6(5) . . ?
 C49 C48 C52 118.8(5) . . ?
 C52 C48 C47 117.5(5) . . ?
 C48 C49 H49 119.2 . . ?
 N8 C49 C48 121.6(5) . . ?
 N8 C49 H49 119.2 . . ?
 C51 C50 H50 119.5 . . ?
 N8 C50 H50 119.5 . . ?
 N8 C50 C51 121.1(5) . . ?
 C50 C51 H51 120.0 . . ?
 C52 C51 C50 120.0(5) . . ?
 C52 C51 H51 120.0 . . ?
 C48 C52 H52 120.6 . . ?
 C51 C52 C48 118.8(5) . . ?
 C51 C52 H52 120.6 . . ?
 C1 N1 C5 119.6(5) . . ?
 C1 N1 Pd1 122.8(4) . . ?
 C5 N1 Pd1 117.3(3) . . ?
 C10 N2 Pd2 119.4(3) . . ?
 C11 N2 C10 119.6(5) . . ?
 C11 N2 Pd2 121.0(4) . . ?
 C14 N3 Pd2 121.7(3) . . ?
 C18 N3 C14 120.3(4) . . ?
 C18 N3 Pd2 118.0(3) . . ?
 C23 N4 Pd1 118.6(3) . . ?
 C24 N4 C23 120.1(4) . . ?
 C24 N4 Pd1 121.0(4) . . ?
 C27 N5 Pd1 121.0(3) . . ?
 C31 N5 C27 120.5(4) . . ?
 C31 N5 Pd1 118.4(3) . . ?
 C36 N6 C37 119.9(4) . . ?
 C36 N6 Pd2 120.0(3) . . ?
 C37 N6 Pd2 120.0(3) . . ?
 C40 N7 Pd2 122.2(3) . . ?
 C44 N7 C40 120.1(4) . . ?
 C44 N7 Pd2 117.5(3) . . ?
 C49 N8 C50 119.7(4) . . ?
 C49 N8 Pd1 120.5(3) . . ?
 C50 N8 Pd1 119.8(3) . . ?
 C7 O2 C8 112.9(4) . . ?
 C20 O4 C21 113.5(4) . . ?
 C33 O6 C34 113.9(4) . . ?
 C46 O8 C47 113.7(4) . . ?
 N1 Pd1 N5 176.98(16) . . ?
 N4 Pd1 N1 89.94(18) . . ?
 N4 Pd1 N5 89.95(17) . . ?
 N8 Pd1 N1 87.74(17) . . ?
 N8 Pd1 N4 177.64(18) . . ?
 N8 Pd1 N5 92.35(16) . . ?
 N2 Pd2 N3 89.75(17) . . ?
 N2 Pd2 N6 179.54(16) . . ?
 N2 Pd2 N7 88.50(16) . . ?
 N3 Pd2 N7 177.15(16) . . ?
 N6 Pd2 N3 90.25(16) . . ?
 N6 Pd2 N7 91.48(16) . . ?
 F101 B101 F102 108.7(6) . . ?
 F103 B101 F101 115.4(7) . . ?
 F103 B101 F102 106.6(6) . . ?
 F103 B101 F104 112.1(7) . . ?
 F104 B101 F101 108.3(6) . . ?
 F104 B101 F102 105.2(6) . . ?
 F201 B201 F203 106.7(7) . . ?
 F201 B201 F204 108.7(6) . . ?
 F202 B201 F201 108.1(9) . . ?
 F202 B201 F203 111.5(8) . . ?
 F202 B201 F204 111.5(6) . . ?
 F203 B201 F204 110.1(6) . . ?
 F301 B301 F304 107.7(19) . . ?
 F302 B301 F301 104.6(14) . . ?
 F302 B301 F304 112(2) . . ?
 F303 B301 F301 113(2) . . ?
 F303 B301 F302 109.8(19) . . ?
 F303 B301 F304 109.2(14) . . ?
 F31A B31A F32A 109(2) . . ?
 F31A B31A F33A 108(2) . . ?
 F31A B31A F34A 113(3) . . ?
 F33A B31A F32A 113(3) . . ?
 F33A B31A F34A 105.0(19) . . ?
 F34A B31A F32A 108(3) . . ?
 H40A C402 H40B 109.5 . . ?
 H40A C402 H40C 109.5 . . ?
 H40B C402 H40C 109.5 . . ?
 S401 C402 H40A 109.5 . . ?
 S401 C402 H40B 109.5 . . ?
 S401 C402 H40C 109.5 . . ?
 H40D C403 H40E 109.5 . . ?
 H40D C403 H40F 109.5 . . ?
 H40E C403 H40F 109.5 . . ?
 S401 C403 H40D 109.5 . . ?
 S401 C403 H40E 109.5 . . ?
 S401 C403 H40F 109.5 . . ?
 C403 S401 C402 96.3(4) . . ?
 O401 S401 C402 107.5(3) . . ?
 O401 S401 C403 107.0(4) . . ?
 H50A C502 H50B 109.5 . . ?
 H50A C502 H50C 109.5 . . ?
 H50B C502 H50C 109.5 . . ?
 S501 C502 H50A 109.5 . . ?
 S501 C502 H50B 109.5 . . ?
 S501 C502 H50C 109.5 . . ?
 H50D C503 H50E 109.5 . . ?
 H50D C503 H50F 109.5 . . ?
 H50E C503 H50F 109.5 . . ?
 S501 C503 H50D 109.5 . . ?
 S501 C503 H50E 109.5 . . ?
 S501 C503 H50F 109.5 . . ?
 C502 S501 C503 99.5(5) . . ?
 O501 S501 C502 106.2(4) . . ?
 O501 S501 C503 103.6(4) . . ?
 H60A C601 H60B 109.5 . . ?
 H60A C601 H60C 109.5 . . ?
 H60B C601 H60C 109.5 . . ?
 S601 C601 H60A 109.5 . . ?
 S601 C601 H60B 109.5 . . ?
 S601 C601 H60C 109.5 . . ?
 H60D C603 H60E 109.5 . . ?
 H60D C603 H60F 109.5 . . ?
 H60E C603 H60F 109.5 . . ?
 S601 C603 H60D 109.5 . . ?
 S601 C603 H60E 109.5 . . ?
 S601 C603 H60F 109.5 . . ?
 C603 S601 C601 98.4(8) . . ?
 O601 S601 C601 104.9(7) . . ?
 O601 S601 C603 113.3(7) . . ?
 H70A C701 H70B 109.5 . . ?
 H70A C701 H70C 109.5 . . ?
 H70B C701 H70C 109.5 . . ?
 S701 C701 H70A 109.5 . . ?
 S701 C701 H70B 109.5 . . ?
 S701 C701 H70C 109.5 . . ?
 H70D C702 H70E 109.5 . . ?
 H70D C702 H70F 109.5 . . ?
 H70E C702 H70F 109.5 . . ?
 S701 C702 H70D 109.5 . . ?
 S701 C702 H70E 109.5 . . ?
 S701 C702 H70F 109.5 . . ?
 C702 S701 C701 96.9(16) . . ?
 O701 S701 C701 104.7(10) . . ?
 O701 S701 C702 107.9(11) . . ?
 H71A C71A H71B 109.5 . . ?
 H71A C71A H71C 109.5 . . ?
 H71B C71A H71C 109.5 . . ?
 S71A C71A H71A 109.5 . . ?
 S71A C71A H71B 109.5 . . ?
 S71A C71A H71C 109.5 . . ?
 H72A C72A H72B 109.5 . . ?
 H72A C72A H72C 109.5 . . ?
 H72B C72A H72C 109.5 . . ?
 S71A C72A H72A 109.5 . . ?
 S71A C72A H72B 109.5 . . ?
 S71A C72A H72C 109.5 . . ?
 C71A S71A C72A 95.0(19) . . ?
 O71A S71A C71A 107.5(13) . . ?
 O71A S71A C72A 107.6(15) . . ?
 H80A C801 H80B 108.0 . . ?
 C802 C801 H80A 109.3 . . ?
 C802 C801 H80B 109.3 . . ?
 O801 C801 H80A 109.3 . . ?
 O801 C801 H80B 109.3 . . ?
 O801 C801 C802 111.5(14) . . ?
 C801 C802 H80C 109.5 . . ?
 C801 C802 H80D 109.5 . . ?
 C801 C802 H80E 109.5 . . ?
 H80C C802 H80D 109.5 . . ?
 H80C C802 H80E 109.5 . . ?
 H80D C802 H80E 109.5 . . ?
 H80F C803 H80G 108.8 . . ?
 C804 C803 H80F 110.7 . . ?
 C804 C803 H80G 110.7 . . ?
 O801 C803 H80F 110.7 . . ?
 O801 C803 H80G 110.7 . . ?
 O801 C803 C804 105.1(13) . . ?
 C803 C804 H80H 109.5 . . ?
 C803 C804 H80I 109.5 . . ?
 C803 C804 H80J 109.5 . . ?
 H80H C804 H80I 109.5 . . ?
 H80H C804 H80J 109.5 . . ?
 H80I C804 H80J 109.5 . . ?
 C801 O801 C803 108.3(16) . . ?
 H81A C81A H81B 107.9 . . ?
 C82A C81A H81A 109.2 . . ?
 C82A C81A H81B 109.2 . . ?
 O81A C81A H81A 109.2 . . ?
 O81A C81A H81B 109.2 . . ?
 O81A C81A C82A 111.9(14) . . ?
 C81A C82A H82A 109.5 . . ?
 C81A C82A H82B 109.5 . . ?
 C81A C82A H82C 109.5 . . ?
 H82A C82A H82B 109.5 . . ?
 H82A C82A H82C 109.5 . . ?
 H82B C82A H82C 109.5 . . ?
 H83A C83A H83B 107.6 . . ?
 C84A C83A H83A 108.6 . . ?
 C84A C83A H83B 108.6 . . ?
 O81A C83A H83A 108.6 . . ?
 O81A C83A H83B 108.6 . . ?
 O81A C83A C84A 114.6(16) . . ?
 C83A C84A H84A 109.5 . . ?
 C83A C84A H84B 109.5 . . ?
 C83A C84A H84C 109.5 . . ?
 H84A C84A H84B 109.5 . . ?
 H84A C84A H84C 109.5 . . ?
 H84B C84A H84C 109.5 . . ?
 C83A O81A C81A 120.3(15) . . ?

loop_
  _geom_torsion_atom_site_label_1
  _geom_torsion_atom_site_label_2
  _geom_torsion_atom_site_label_3
  _geom_torsion_atom_site_label_4
  _geom_torsion
  _geom_torsion_site_symmetry_1
  _geom_torsion_site_symmetry_2
  _geom_torsion_site_symmetry_3
  _geom_torsion_site_symmetry_4
  _geom_torsion_publ_flag
 C1 C2 C3 C4 0.7(12) . . . . ?
 C2 C1 N1 C5 -0.3(9) . . . . ?
 C2 C1 N1 Pd1 174.6(5) . . . . ?
 C2 C3 C4 C5 -0.2(10) . . . . ?
 C2 C3 C4 C7 -177.1(7) . . . . ?
 C3 C4 C5 N1 -0.6(9) . . . . ?
 C3 C4 C7 O1 11.6(11) . . . . ?
 C3 C4 C7 O2 -168.2(6) . . . . ?
 C4 C5 N1 C1 0.8(8) . . . . ?
 C4 C5 N1 Pd1 -174.3(4) . . . . ?
 C4 C7 O2 C8 -179.7(6) . . . . ?
 C5 C4 C7 O1 -165.1(7) . . . . ?
 C5 C4 C7 O2 15.0(9) . . . . ?
 C6 C1 C2 C3 178.7(7) . . . . ?
 C6 C1 N1 C5 -179.4(5) . . . . ?
 C6 C1 N1 Pd1 -4.6(8) . . . . ?
 C7 C4 C5 N1 176.2(5) . . . . ?
 C8 C9 C10 N2 -179.5(6) . . . . ?
 C8 C9 C13 C12 179.2(7) . . . . ?
 C9 C8 O2 C7 -176.1(6) . . . . ?
 C9 C10 N2 C11 1.2(8) . . . . ?
 C9 C10 N2 Pd2 -178.2(4) . . . . ?
 C10 C9 C13 C12 0.0(10) . . . . ?
 C11 C12 C13 C9 -0.5(12) . . . . ?
 C12 C11 N2 C10 -1.6(9) . . . . ?
 C12 C11 N2 Pd2 177.8(6) . . . . ?
 C13 C9 C10 N2 -0.4(9) . . . . ?
 C14 C15 C16 C17 2.3(10) . . . . ?
 C15 C14 N3 C18 0.3(8) . . . . ?
 C15 C14 N3 Pd2 -179.9(5) . . . . ?
 C15 C16 C17 C18 -1.1(9) . . . . ?
 C15 C16 C17 C20 -178.8(6) . . . . ?
 C16 C17 C18 N3 -0.6(8) . . . . ?
 C16 C17 C20 O3 4.3(8) . . . . ?
 C16 C17 C20 O4 -175.5(5) . . . . ?
 C17 C18 N3 C14 0.9(7) . . . . ?
 C17 C18 N3 Pd2 -178.8(4) . . . . ?
 C17 C20 O4 C21 -178.1(5) . . . . ?
 C18 C17 C20 O3 -173.3(5) . . . . ?
 C18 C17 C20 O4 6.8(8) . . . . ?
 C19 C14 C15 C16 178.6(6) . . . . ?
 C19 C14 N3 C18 179.8(5) . . . . ?
 C19 C14 N3 Pd2 -0.5(7) . . . . ?
 C20 C17 C18 N3 177.1(5) . . . . ?
 C21 C22 C23 N4 179.5(5) . . . . ?
 C21 C22 C26 C25 178.8(6) . . . . ?
 C22 C21 O4 C20 170.1(5) . . . . ?
 C22 C23 N4 C24 1.5(8) . . . . ?
 C22 C23 N4 Pd1 -172.3(4) . . . . ?
 C23 C22 C26 C25 -3.0(10) . . . . ?
 C24 C25 C26 C22 1.9(11) . . . . ?
 C25 C24 N4 C23 -2.7(10) . . . . ?
 C25 C24 N4 Pd1 171.0(6) . . . . ?
 C26 C22 C23 N4 1.3(9) . . . . ?
 C27 C28 C29 C30 1.4(8) . . . . ?
 C28 C27 N5 C31 -2.0(7) . . . . ?
 C28 C27 N5 Pd1 174.8(4) . . . . ?
 C28 C29 C30 C31 -1.7(7) . . . . ?
 C28 C29 C30 C33 177.3(5) . . . . ?
 C29 C30 C31 N5 0.2(7) . . . . ?
 C29 C30 C33 O5 -4.3(7) . . . . ?
 C29 C30 C33 O6 174.5(4) . . . . ?
 C30 C31 N5 C27 1.7(7) . . . . ?
 C30 C31 N5 Pd1 -175.2(3) . . . . ?
 C30 C33 O6 C34 178.3(4) . . . . ?
 C31 C30 C33 O5 174.6(5) . . . . ?
 C31 C30 C33 O6 -6.5(7) . . . . ?
 C32 C27 C28 C29 -179.1(5) . . . . ?
 C32 C27 N5 C31 177.6(5) . . . . ?
 C32 C27 N5 Pd1 -5.6(6) . . . . ?
 C33 C30 C31 N5 -178.8(4) . . . . ?
 C34 C35 C36 N6 177.2(5) . . . . ?
 C34 C35 C39 C38 -178.7(5) . . . . ?
 C35 C34 O6 C33 177.5(4) . . . . ?
 C35 C36 N6 C37 1.0(7) . . . . ?
 C35 C36 N6 Pd2 -175.4(4) . . . . ?
 C36 C35 C39 C38 -1.5(8) . . . . ?
 C37 C38 C39 C35 1.8(9) . . . . ?
 C38 C37 N6 C36 -0.6(8) . . . . ?
 C38 C37 N6 Pd2 175.8(4) . . . . ?
 C39 C35 C36 N6 0.1(7) . . . . ?
 C40 C41 C42 C43 1.1(9) . . . . ?
 C41 C40 N7 C44 -0.3(7) . . . . ?
 C41 C40 N7 Pd2 174.0(4) . . . . ?
 C41 C42 C43 C44 -1.2(8) . . . . ?
 C41 C42 C43 C46 -178.3(5) . . . . ?
 C42 C43 C44 N7 0.6(8) . . . . ?
 C42 C43 C46 O7 5.2(9) . . . . ?
 C42 C43 C46 O8 -173.8(5) . . . . ?
 C43 C44 N7 C40 0.1(7) . . . . ?
 C43 C44 N7 Pd2 -174.3(4) . . . . ?
 C43 C46 O8 C47 -174.5(5) . . . . ?
 C44 C43 C46 O7 -171.7(6) . . . . ?
 C44 C43 C46 O8 9.3(8) . . . . ?
 C45 C40 C41 C42 178.5(5) . . . . ?
 C45 C40 N7 C44 -179.1(5) . . . . ?
 C45 C40 N7 Pd2 -4.9(6) . . . . ?
 C46 C43 C44 N7 177.5(5) . . . . ?
 C47 C48 C49 N8 179.2(5) . . . . ?
 C47 C48 C52 C51 -178.8(6) . . . . ?
 C48 C47 O8 C46 -168.1(5) . . . . ?
 C48 C49 N8 C50 -0.1(8) . . . . ?
 C48 C49 N8 Pd1 177.0(4) . . . . ?
 C49 C48 C52 C51 -0.6(8) . . . . ?
 C50 C51 C52 C48 -1.0(9) . . . . ?
 C51 C50 N8 C49 -1.6(8) . . . . ?
 C51 C50 N8 Pd1 -178.7(4) . . . . ?
 C52 C48 C49 N8 1.2(8) . . . . ?
 N1 C1 C2 C3 -0.5(11) . . . . ?
 N2 C11 C12 C13 1.3(12) . . . . ?
 N3 C14 C15 C16 -2.0(10) . . . . ?
 N4 C24 C25 C26 1.0(11) . . . . ?
 N5 C27 C28 C29 0.5(8) . . . . ?
 N6 C37 C38 C39 -0.8(9) . . . . ?
 N7 C40 C41 C42 -0.3(8) . . . . ?
 N8 C50 C51 C52 2.1(9) . . . . ?
 O1 C7 O2 C8 0.4(10) . . . . ?
 O2 C8 C9 C10 3.4(9) . . . . ?
 O2 C8 C9 C13 -175.7(6) . . . . ?
 O3 C20 O4 C21 2.0(8) . . . . ?
 O4 C21 C22 C23 23.0(8) . . . . ?
 O4 C21 C22 C26 -158.9(6) . . . . ?
 O5 C33 O6 C34 -2.9(7) . . . . ?
 O6 C34 C35 C36 32.3(7) . . . . ?
 O6 C34 C35 C39 -150.6(5) . . . . ?
 O7 C46 O8 C47 6.5(8) . . . . ?
 O8 C47 C48 C49 1.8(8) . . . . ?
 O8 C47 C48 C52 179.8(5) . . . . ?
 C802 C801 O801 C803 -180(2) . . . . ?
 C804 C803 O801 C801 -177.2(19) . . . . ?
 C82A C81A O81A C83A 165.3(18) . . . . ?
 C84A C83A O81A C81A 129.7(14) . . . . ?

_shelx_res_file
;
TITL pm1_43cl_gaussian_a.res in P-1
    pm1_43cl.res
    created by SHELXL-2018/3 at 14:17:53 on 04-Apr-2023
REM Old TITL PM1_43Cl_Gaussian in P-1
REM SHELXT solution in P-1
REM R1 0.124, Rweak 0.007, Alpha 0.066, Orientation as input
REM Formula found by SHELXT: C73 B5 N11 O11 F6 Cl2 Pd2
CELL 1.54184 13.025 16.3013 19.7245 102.713 90.449 99.435
ZERR 2 0.0003 0.0004 0.0004 0.002 0.002 0.002
LATT 1
SFAC C H B Cl F N O Pd S
UNIT 128 164 6 2 24 16 26 4 8
SADI B301 F301 B31A F34A
SADI B301 F302 B31A F33A
SADI B301 F303 B31A F31A
SADI B301 F304 B31A F32A
SADI F301 F302 F34A F33A
SADI F301 F303 F34A F31A
SADI F301 F304 F34A F32A
SADI F302 F303 F33A F31A
SADI F302 F304 F33A F32A
SADI F303 F304 F31A F32A
DFIX 1.5 O71A S71A
DANG 2.69 O71A C71A O71A C72A
DFIX 1.76 S71A C71A S71A C72A
SIMU C71A > S71A
RIGU C71A > S71A
SADI S71A C71A S71A C72A
SADI C71A O71A C72A O71A
DFIX 1.41 O801 C803
DANG 2.37 O801 C804 O801 C802
DFIX 1.42 O801 C801
DFIX 1.48 C804 C803
DFIX 1.5 C801 C802
SADI C804 C803 C801 C802
SADI O801 C803 O801 C801
SADI C804 O801 O801 C802
RIGU C801 > O801
DFIX 1.41 O81A C81A
DANG 2.37 O81A C82A O81A C84A
DFIX 1.42 O81A C83A
DFIX 1.48 C82A C81A
DFIX 1.5 C83A C84A
SADI C82A C81A C83A C84A
SADI O81A C81A O81A C83A
SADI C82A O81A O81A C84A
SIMU C81A > O81A
RIGU C81A > O81A
EADP C81A C83A

L.S. 30
PLAN  5
SIZE 0.016 0.068 0.267
TEMP -153
CONF
BOND $H
list 4
MORE -1
fmap 2 53
acta
OMIT 2 1 0
REM <olex2.extras>
REM <HklSrc "%.\\PM1_43Cl.hkl">
REM </olex2.extras>

WGHT    0.066600   13.379000
FVAR       0.28306   0.69989   0.63611   0.67728
C1    1    0.432332    0.545841    0.828737    11.00000    0.04470    0.02479 =
         0.05512    0.01513    0.01243    0.00448
C2    1    0.516476    0.590216    0.871910    11.00000    0.05973    0.02320 =
         0.07895    0.01123   -0.00870   -0.00482
AFIX  43
H2    2    0.538071    0.649368    0.874221    11.00000   -1.20000
AFIX   0
C3    1    0.569463    0.549800    0.911646    11.00000    0.04682    0.03426 =
         0.07407    0.00243   -0.01145   -0.00910
AFIX  43
H3    2    0.626875    0.580764    0.941674    11.00000   -1.20000
AFIX   0
C4    1    0.537771    0.462829    0.907244    11.00000    0.03731    0.02909 =
         0.05003   -0.00266   -0.00485    0.00139
C5    1    0.453426    0.420835    0.862768    11.00000    0.02888    0.02401 =
         0.03937    0.00101    0.00146    0.00348
AFIX  43
H5    2    0.431390    0.361417    0.858927    11.00000   -1.20000
AFIX   0
C6    1    0.373757    0.591151    0.786777    11.00000    0.05709    0.02676 =
         0.07020    0.01913    0.00186    0.00642
AFIX 137
H6A   2    0.404112    0.651909    0.796984    11.00000   -1.50000
H6B   2    0.300484    0.584569    0.798860    11.00000   -1.50000
H6C   2    0.378462    0.566535    0.737112    11.00000   -1.50000
AFIX   0
C7    1    0.592260    0.420800    0.952821    11.00000    0.03982    0.03223 =
         0.05318   -0.00363   -0.01342    0.00439
C8    1    0.620220    0.293642    0.978668    11.00000    0.07016    0.03685 =
         0.05050   -0.00519   -0.03300    0.01498
AFIX  23
H8A   2    0.597225    0.309053    1.026851    11.00000   -1.20000
H8B   2    0.696463    0.312734    0.979249    11.00000   -1.20000
AFIX   0
C9    1    0.594731    0.198724    0.951639    11.00000    0.03354    0.03663 =
         0.03257    0.00243   -0.00631    0.00500
C10   1    0.535496    0.159471    0.891686    11.00000    0.02755    0.03108 =
         0.03213    0.00882   -0.00230    0.00561
AFIX  43
H10   2    0.508690    0.193424    0.864669    11.00000   -1.20000
AFIX   0
C11   1    0.550782    0.025709    0.909087    11.00000    0.05017    0.03195 =
         0.04215    0.01714   -0.01632   -0.00005
AFIX  43
H11   2    0.534554   -0.034692    0.894712    11.00000   -1.20000
AFIX   0
C12   1    0.610301    0.061849    0.968566    11.00000    0.07604    0.04867 =
         0.04750    0.01968   -0.02366    0.00526
AFIX  43
H12   2    0.636279    0.026562    0.994693    11.00000   -1.20000
AFIX   0
C13   1    0.632835    0.148665    0.990849    11.00000    0.05684    0.04411 =
         0.04050    0.00727   -0.02177    0.00623
AFIX  43
H13   2    0.673882    0.174133    1.032470    11.00000   -1.20000
AFIX   0
C14   1    0.635284   -0.001257    0.717641    11.00000    0.02528    0.03294 =
         0.04318    0.01200    0.00245    0.00891
C15   1    0.720709    0.019433    0.680694    11.00000    0.03336    0.04862 =
         0.06824    0.02442    0.01460    0.02338
AFIX  43
H15   2    0.774810   -0.013762    0.676550    11.00000   -1.20000
AFIX   0
C16   1    0.728867    0.087967    0.649485    11.00000    0.02974    0.04428 =
         0.05845    0.02173    0.01664    0.01706
AFIX  43
H16   2    0.786862    0.100963    0.622490    11.00000   -1.20000
AFIX   0
C17   1    0.650354    0.137965    0.658257    11.00000    0.02759    0.03296 =
         0.03875    0.01093    0.00745    0.00917
C18   1    0.566996    0.115952    0.696813    11.00000    0.02137    0.02660 =
         0.02986    0.00560    0.00392    0.00908
AFIX  43
H18   2    0.513541    0.149828    0.703418    11.00000   -1.20000
AFIX   0
C19   1    0.626862   -0.077279    0.749723    11.00000    0.03551    0.04295 =
         0.05910    0.02253    0.00804    0.01649
AFIX 137
H19A  2    0.675063   -0.063951    0.790556    11.00000   -1.50000
H19B  2    0.644604   -0.125888    0.715683    11.00000   -1.50000
H19C  2    0.555418   -0.091666    0.763889    11.00000   -1.50000
AFIX   0
C20   1    0.660092    0.210989    0.622652    11.00000    0.02254    0.03701 =
         0.03554    0.01014    0.00526    0.00979
C21   1    0.591709    0.327293    0.602567    11.00000    0.03828    0.03850 =
         0.05613    0.02766    0.02345    0.01997
AFIX  23
H21A  2    0.598929    0.305512    0.552171    11.00000   -1.20000
H21B  2    0.653402    0.371174    0.620747    11.00000   -1.20000
AFIX   0
C22   1    0.494622    0.365437    0.614142    11.00000    0.03166    0.03335 =
         0.04168    0.01730    0.01410    0.01295
C23   1    0.432763    0.358393    0.670111    11.00000    0.02843    0.03049 =
         0.03326    0.01179    0.00621    0.00944
AFIX  43
H23   2    0.451727    0.327762    0.702692    11.00000   -1.20000
AFIX   0
C24   1    0.317473    0.435628    0.632993    11.00000    0.04439    0.05462 =
         0.04830    0.02904    0.01698    0.03249
AFIX  43
H24   2    0.254687    0.458420    0.638943    11.00000   -1.20000
AFIX   0
C25   1    0.376204    0.446263    0.577045    11.00000    0.05654    0.06428 =
         0.04693    0.03516    0.02058    0.03545
AFIX  43
H25   2    0.354946    0.476765    0.545056    11.00000   -1.20000
AFIX   0
C26   1    0.466649    0.411931    0.568005    11.00000    0.04774    0.05123 =
         0.04434    0.02825    0.02354    0.02324
AFIX  43
H26   2    0.509407    0.420108    0.530441    11.00000   -1.20000
AFIX   0
C27   1    0.060942    0.374407    0.698629    11.00000    0.02810    0.03490 =
         0.03050    0.00887    0.00619    0.01400
C28   1   -0.024616    0.332480    0.655844    11.00000    0.02744    0.04282 =
         0.04123    0.01576    0.00588    0.01981
AFIX  43
H28   2   -0.077221    0.362989    0.646357    11.00000   -1.20000
AFIX   0
C29   1   -0.033953    0.246479    0.626845    11.00000    0.02530    0.04026 =
         0.03471    0.01233    0.00009    0.01078
AFIX  43
H29   2   -0.091922    0.217460    0.596542    11.00000   -1.20000
AFIX   0
C30   1    0.043063    0.202862    0.642735    11.00000    0.02687    0.03600 =
         0.02677    0.01172    0.00391    0.01014
C31   1    0.127761    0.246471    0.685273    11.00000    0.02415    0.03159 =
         0.02784    0.00815    0.00363    0.00941
AFIX  43
H31   2    0.180448    0.216737    0.695994    11.00000   -1.20000
AFIX   0
C32   1    0.070439    0.467266    0.730919    11.00000    0.03583    0.03709 =
         0.04432    0.01185    0.00489    0.01710
AFIX 137
H32A  2    0.029717    0.493918    0.702577    11.00000   -1.50000
H32B  2    0.143783    0.494261    0.733504    11.00000   -1.50000
H32C  2    0.044056    0.474622    0.777889    11.00000   -1.50000
AFIX   0
C33   1    0.028644    0.108876    0.613135    11.00000    0.02340    0.04037 =
         0.02329    0.00699   -0.00045    0.00832
C34   1    0.096992   -0.017505    0.599674    11.00000    0.03407    0.03143 =
         0.03417   -0.00330   -0.00728    0.00875
AFIX  23
H34A  2    0.081207   -0.031801    0.548842    11.00000   -1.20000
H34B  2    0.038399   -0.046343    0.622183    11.00000   -1.20000
AFIX   0
C35   1    0.196191   -0.046517    0.615372    11.00000    0.03169    0.02474 =
         0.03104    0.00532    0.00090    0.00643
C36   1    0.259613   -0.006571    0.674469    11.00000    0.02779    0.02383 =
         0.02875    0.00440    0.00295    0.00717
AFIX  43
H36   2    0.241285    0.042138    0.704908    11.00000   -1.20000
AFIX   0
C37   1    0.373826   -0.103574    0.646187    11.00000    0.03278    0.03070 =
         0.03346    0.00411    0.00092    0.01476
AFIX  43
H37   2    0.435444   -0.123302    0.656754    11.00000   -1.20000
AFIX   0
C38   1    0.313820   -0.145297    0.586646    11.00000    0.04819    0.03347 =
         0.03586   -0.00502   -0.00384    0.01987
AFIX  43
H38   2    0.334599   -0.192941    0.556245    11.00000   -1.20000
AFIX   0
C39   1    0.223353   -0.117320    0.571552    11.00000    0.04207    0.03166 =
         0.02991   -0.00115   -0.00788    0.00992
AFIX  43
H39   2    0.180482   -0.146505    0.531512    11.00000   -1.20000
AFIX   0
C40   1    0.273318   -0.091571    0.845496    11.00000    0.03136    0.02873 =
         0.03252    0.01118   -0.00569   -0.00016
C41   1    0.194502   -0.106908    0.890277    11.00000    0.03359    0.03540 =
         0.04615    0.01934   -0.00009   -0.00432
AFIX  43
H41   2    0.171796   -0.163446    0.895672    11.00000   -1.20000
AFIX   0
C42   1    0.148935   -0.041830    0.926816    11.00000    0.02899    0.04649 =
         0.03958    0.02050    0.00518   -0.00184
AFIX  43
H42   2    0.095814   -0.052774    0.957966    11.00000   -1.20000
AFIX   0
C43   1    0.181327    0.040250    0.917764    11.00000    0.02736    0.03865 =
         0.03111    0.01311    0.00222    0.00205
C44   1    0.260521    0.054023    0.872730    11.00000    0.02733    0.02684 =
         0.02654    0.01104    0.00341    0.00155
AFIX  43
H44   2    0.283577    0.110195    0.866593    11.00000   -1.20000
AFIX   0
C45   1    0.325274   -0.161765    0.806799    11.00000    0.04198    0.02377 =
         0.04468    0.01009    0.00056    0.00460
AFIX 137
H45A  2    0.316289   -0.166192    0.756675    11.00000   -1.50000
H45B  2    0.293913   -0.215782    0.818015    11.00000   -1.50000
H45C  2    0.399736   -0.149411    0.820298    11.00000   -1.50000
AFIX   0
C46   1    0.133087    0.110304    0.959400    11.00000    0.02925    0.04427 =
         0.03691    0.01706    0.00830    0.00326
C47   1    0.124887    0.255026    0.985080    11.00000    0.05877    0.04478 =
         0.03881    0.01333    0.02375    0.01884
AFIX  23
H47A  2    0.161763    0.269905    1.031354    11.00000   -1.20000
H47B  2    0.049540    0.238953    0.991503    11.00000   -1.20000
AFIX   0
C48   1    0.142803    0.330062    0.952009    11.00000    0.03110    0.04028 =
         0.02983    0.00716    0.01005    0.00909
PART 2
C49   1    0.186328    0.328253    0.888290    11.00000    0.02683    0.03234 =
         0.03443    0.00668    0.00913    0.00664
AFIX  43
H49   2    0.207219    0.277135    0.863673    11.00000   -1.20000
AFIX   0
PART 0
C50   1    0.170400    0.469889    0.894514    11.00000    0.03283    0.03070 =
         0.03346    0.00268    0.00413    0.00876
AFIX  43
H50   2    0.181696    0.518819    0.875046    11.00000   -1.20000
AFIX   0
C51   1    0.123989    0.474477    0.957585    11.00000    0.03977    0.03881 =
         0.03595   -0.00050    0.01048    0.01325
AFIX  43
H51   2    0.101465    0.525681    0.980418    11.00000   -1.20000
AFIX   0
C52   1    0.110370    0.405091    0.987323    11.00000    0.03374    0.04705 =
         0.02897    0.00148    0.00924    0.01168
AFIX  43
H52   2    0.079497    0.407930    1.031073    11.00000   -1.20000
AFIX   0
N1    6    0.401261    0.461898    0.824497    11.00000    0.02955    0.02500 =
         0.04081    0.01029    0.00859    0.00671
N2    6    0.514817    0.073859    0.870599    11.00000    0.02567    0.03132 =
         0.02918    0.00832   -0.00151    0.00087
N3    6    0.559277    0.047350    0.725514    11.00000    0.02451    0.02754 =
         0.03284    0.00580    0.00102    0.00824
N4    6    0.346374    0.394113    0.679166    11.00000    0.03215    0.03353 =
         0.03512    0.01478    0.01022    0.01437
N5    6    0.136683    0.331298    0.711964    11.00000    0.02565    0.03285 =
         0.02505    0.01003    0.00376    0.01063
N6    6    0.346033   -0.035300    0.689412    11.00000    0.02797    0.02563 =
         0.02459    0.00623    0.00201    0.00529
N7    6    0.305498   -0.010684    0.837458    11.00000    0.02563    0.02712 =
         0.02649    0.01026   -0.00223    0.00031
N8    6    0.199936    0.397154    0.860122    11.00000    0.02440    0.02808 =
         0.03160    0.00393    0.00581    0.00647
O1    7    0.650835    0.459003    1.000159    11.00000    0.06866    0.04023 =
         0.07772   -0.00742   -0.03850    0.00525
O2    7    0.568148    0.335154    0.934520    11.00000    0.04320    0.02953 =
         0.04332   -0.00195   -0.01852    0.00377
O3    7    0.727837    0.225404    0.584431    11.00000    0.02609    0.04432 =
         0.04072    0.01632    0.01326    0.01183
O4    7    0.585150    0.258120    0.638366    11.00000    0.03294    0.03865 =
         0.05125    0.02448    0.02271    0.01784
O5    7   -0.048414    0.068495    0.579758    11.00000    0.02388    0.04964 =
         0.03674    0.00290   -0.00443    0.00841
O6    7    0.110651    0.074443    0.626311    11.00000    0.02697    0.03081 =
         0.03700    0.00077   -0.00724    0.00856
O7    7    0.073190    0.100231    1.003494    11.00000    0.05228    0.04894 =
         0.05814    0.01913    0.03480    0.00707
O8    7    0.162858    0.184648    0.941264    11.00000    0.03953    0.03652 =
         0.03583    0.01366    0.01834    0.01137
PD1   8    0.270602    0.393870    0.768659    11.00000    0.02304    0.02465 =
         0.02842    0.00852    0.00629    0.00874
PD2   8    0.430312    0.019774    0.780037    11.00000    0.02112    0.02153 =
         0.02469    0.00601   -0.00012    0.00319

CL1   4    0.351037    0.207440    0.773605    11.00000    0.02412    0.02775 =
         0.02756    0.00718    0.00291    0.00566
B101  3    0.504734    0.299796    0.389620    11.00000    0.05724    0.04553 =
         0.05193    0.01277    0.00212    0.02158
F101  5    0.535344    0.275989    0.323073    11.00000    0.10626    0.09280 =
         0.05185    0.01905    0.00981    0.01208
F102  5    0.594652    0.332059    0.434504    11.00000    0.06285    0.10155 =
         0.06665    0.00306   -0.00094    0.03513
F103  5    0.444655    0.361135    0.400218    11.00000    0.11969    0.10077 =
         0.10926    0.00581   -0.02829    0.07228
F104  5    0.458651    0.228539    0.409898    11.00000    0.10286    0.08287 =
         0.12804    0.03564    0.05384    0.01465
B201  3    0.085890    0.668237    0.875644    11.00000    0.04639    0.02774 =
         0.06381    0.01419    0.01808    0.00945
F201  5    0.127185    0.663236    0.813560    11.00000    0.19429    0.06105 =
         0.15941   -0.00329    0.13017   -0.02954
F202  5    0.159950    0.688040    0.921651    11.00000    0.24607    0.09006 =
         0.30408    0.09911   -0.21591   -0.07433
F203  5    0.025320    0.729124    0.882899    11.00000    0.06527    0.04262 =
         0.19369    0.03243    0.04220    0.01681
F204  5    0.025601    0.589870    0.876761    11.00000    0.06674    0.03107 =
         0.06192    0.01582    0.03213    0.00741
PART 1
B301  3    0.362434    0.191650    0.083437    41.00000    0.03860    0.02945 =
         0.08813    0.00066   -0.00753    0.00236
F301  5    0.461668    0.188539    0.108404    41.00000    0.04829    0.05670 =
         0.07517    0.00855   -0.01733    0.00455
F302  5    0.379310    0.225658    0.025309    41.00000    0.07920    0.15419 =
         0.08779    0.04971   -0.00658    0.02989
F303  5    0.310215    0.240294    0.129011    41.00000    0.05818    0.05543 =
         0.15747   -0.01458    0.03065    0.00107
F304  5    0.307140    0.108189    0.066798    41.00000    0.05989    0.03743 =
         0.14164   -0.02313   -0.01607   -0.00132

PART 2
B31A  3    0.367296    0.172590    0.072489   -41.00000    0.04051    0.02503 =
         0.05800    0.01011   -0.01143    0.01366
F31A  5    0.304898    0.122077    0.104811   -41.00000    0.07101    0.12224 =
         0.10462    0.04775    0.01707   -0.00112
F32A  5    0.462835    0.200215    0.110114   -41.00000    0.05924    0.03158 =
         0.08114   -0.01145   -0.03614    0.01580
F33A  5    0.377120    0.128418    0.005542   -41.00000    0.05526    0.11686 =
         0.05082    0.01297   -0.01100   -0.00393
F34A  5    0.327290    0.244332    0.065215   -41.00000    0.06988    0.04164 =
         0.19578    0.00976   -0.09397    0.00771

PART 0
C402  1    0.148700    0.609735    0.496572    11.00000    0.07712    0.05976 =
         0.05466    0.03151    0.00229    0.00994
AFIX 137
H40A  2    0.224330    0.624299    0.505593    11.00000   -1.50000
H40B  2    0.121366    0.660335    0.490514    11.00000   -1.50000
H40C  2    0.132898    0.564525    0.454203    11.00000   -1.50000
AFIX   0
C403  1    0.157437    0.657634    0.633496    11.00000    0.10383    0.04648 =
         0.05260    0.01001    0.01678    0.01070
AFIX 137
H40D  2    0.133944    0.650151    0.679165    11.00000   -1.50000
H40E  2    0.143290    0.712373    0.626237    11.00000   -1.50000
H40F  2    0.232437    0.656872    0.631468    11.00000   -1.50000
AFIX   0
O401  7    0.130322    0.494790    0.572950    11.00000    0.06748    0.05025 =
         0.06106    0.02439   -0.00256    0.01886
S401  9    0.089971    0.573672    0.567793    11.00000    0.04042    0.05571 =
         0.06407    0.02961    0.00766    0.01702

C502  1    0.172521    0.332850    0.436685    11.00000    0.05998    0.07789 =
         0.10245    0.01181    0.00452   -0.00112
AFIX 137
H50A  2    0.147245    0.314131    0.387898    11.00000   -1.50000
H50B  2    0.248816    0.341210    0.439231    11.00000   -1.50000
H50C  2    0.149420    0.386715    0.457546    11.00000   -1.50000
AFIX   0
C503  1    0.178804    0.167774    0.436240    11.00000    0.05259    0.08413 =
         0.14251    0.01444    0.00053    0.02513
AFIX 137
H50D  2    0.165436    0.120273    0.459764    11.00000   -1.50000
H50E  2    0.254131    0.185980    0.434753    11.00000   -1.50000
H50F  2    0.148089    0.149273    0.388699    11.00000   -1.50000
AFIX   0
O501  7    0.005026    0.227809    0.460206    11.00000    0.04978    0.07424 =
         0.08101    0.01574    0.01610    0.01206
S501  9    0.122177    0.254393    0.482458    11.00000    0.05423    0.09317 =
         0.06801    0.02230    0.00584    0.00089

C601  1    0.659821    0.575104    0.711186    11.00000    0.10726    0.17976 =
         0.13150    0.03033   -0.02686    0.06596
AFIX 137
H60A  2    0.636847    0.563739    0.662078    11.00000   -1.50000
H60B  2    0.646573    0.631531    0.735069    11.00000   -1.50000
H60C  2    0.621305    0.531525    0.732908    11.00000   -1.50000
AFIX   0
C603  1    0.808763    0.592690    0.804257    11.00000    0.11706    0.19443 =
         0.12350   -0.05965   -0.04265    0.04893
AFIX 137
H60D  2    0.754088    0.555632    0.822510    11.00000   -1.50000
H60E  2    0.803742    0.652533    0.823813    11.00000   -1.50000
H60F  2    0.877188    0.581758    0.817256    11.00000   -1.50000
AFIX   0
O601  7    0.804743    0.479722    0.681352    11.00000    0.10063    0.08054 =
         0.10365   -0.00242   -0.01019    0.03873
S601  9    0.793851    0.572443    0.717465    11.00000    0.14227    0.11435 =
         0.13658    0.03958   -0.01409    0.00525

PART 1
C701  1    1.025732    0.820670    0.725653    21.00000    0.19354    0.12716 =
         0.08798    0.02137    0.00565    0.11350
AFIX 137
H70A  2    1.079044    0.804453    0.753014    21.00000   -1.50000
H70B  2    1.054347    0.830715    0.681826    21.00000   -1.50000
H70C  2    0.965329    0.774604    0.715706    21.00000   -1.50000
AFIX   0
C702  1    0.891457    0.868300    0.823289    21.00000    0.12281    0.27183 =
         0.14383    0.15406    0.07102    0.11058
AFIX 137
H70D  2    0.834241    0.833546    0.791859    21.00000   -1.50000
H70E  2    0.864346    0.912007    0.857408    21.00000   -1.50000
H70F  2    0.923405    0.831759    0.847542    21.00000   -1.50000
AFIX   0
O701  7    0.930056    0.949921    0.722694    21.00000    0.06978    0.11280 =
         0.06135    0.03258    0.00685    0.04822
S701  9    0.985662    0.917919    0.774828    21.00000    0.05781    0.07908 =
         0.05130    0.01590   -0.00752    0.02571

PART 2
C71A  1    1.036350    0.830538    0.735110   -21.00000    0.03160    0.03712 =
         0.01518    0.00914    0.00761    0.01069
AFIX 137
H71A  2    1.081293    0.886608    0.745138   -21.00000   -1.50000
H71B  2    1.048064    0.799355    0.688139   -21.00000   -1.50000
H71C  2    1.052801    0.798237    0.769023   -21.00000   -1.50000
AFIX   0
C72A  1    0.909024    0.875236    0.832527   -21.00000    0.03476    0.13171 =
         0.04072    0.01221    0.01450    0.03654
AFIX 137
H72A  2    0.933125    0.831219    0.852290   -21.00000   -1.50000
H72B  2    0.839289    0.882520    0.848385   -21.00000   -1.50000
H72C  2    0.957214    0.929305    0.847805   -21.00000   -1.50000
AFIX   0
O71A  7    0.893862    0.921174    0.712547   -21.00000    0.09941    0.11882 =
         0.10424    0.06979    0.03417    0.07408
S71A  9    0.904404    0.843920    0.740578   -21.00000    0.06000    0.10437 =
         0.06449    0.02537    0.00282    0.03059

PART 1
C801  1    0.847966    0.286358    0.806833    31.00000    0.12967    0.23402 =
         0.09643    0.06843    0.04291   -0.00625
AFIX  23
H80A  2    0.849615    0.254755    0.757972    31.00000   -1.20000
H80B  2    0.918834    0.318395    0.821555    31.00000   -1.20000
AFIX   0
C802  1    0.775299    0.346170    0.811053    31.00000    0.27441    0.12434 =
         0.16010    0.05239    0.15875    0.03067
AFIX 137
H80C  2    0.788396    0.377881    0.774282    31.00000   -1.50000
H80D  2    0.784860    0.386164    0.856562    31.00000   -1.50000
H80E  2    0.703750    0.314708    0.805152    31.00000   -1.50000
AFIX   0
C803  1    0.894674    0.176817    0.840384    31.00000    0.07146    0.16727 =
         0.12634   -0.01088   -0.02964   -0.02248
AFIX  23
H80F  2    0.964480    0.209022    0.857864    31.00000   -1.20000
H80G  2    0.898826    0.147172    0.791216    31.00000   -1.20000
AFIX   0
C804  1    0.857337    0.115698    0.882731    31.00000    0.06858    0.11341 =
         0.16803   -0.02197    0.00121    0.01134
AFIX 137
H80H  2    0.784045    0.091520    0.869780    31.00000   -1.50000
H80I  2    0.864012    0.144825    0.932027    31.00000   -1.50000
H80J  2    0.898943    0.069811    0.874750    31.00000   -1.50000
AFIX   0
O801  7    0.821234    0.231481    0.846654    31.00000    0.11114    0.14964 =
         0.09077    0.02054    0.03589   -0.01127

PART -2
C81A  1    0.435683    0.091141    0.504878   -31.00000    0.06751    0.07295 =
         0.06955    0.03719   -0.03782   -0.05976
AFIX  23
H81A  2    0.401099    0.075930    0.457860   -31.00000   -1.20000
H81B  2    0.499716    0.133014    0.504076   -31.00000   -1.20000
AFIX   0
C82A  1    0.364990    0.130771    0.555825   -31.00000    0.04394    0.12219 =
         0.09683    0.08909   -0.02482   -0.02779
AFIX 137
H82A  2    0.297040    0.093383    0.551146   -31.00000   -1.50000
H82B  2    0.356275    0.186114    0.546937   -31.00000   -1.50000
H82C  2    0.394936    0.139007    0.603064   -31.00000   -1.50000
AFIX   0
C83A  1    0.507508   -0.037589    0.472417   -31.00000    0.06751    0.07295 =
         0.06955    0.03719   -0.03782   -0.05976
AFIX  23
H83A  2    0.523992   -0.011950    0.431889   -31.00000   -1.20000
H83B  2    0.456010   -0.090405    0.456098   -31.00000   -1.20000
AFIX   0
C84A  1    0.602904   -0.060536    0.497634   -31.00000    0.07481    0.05895 =
         0.06750    0.02562   -0.03509   -0.05280
AFIX 137
H84A  2    0.658186   -0.010338    0.507059   -31.00000   -1.50000
H84B  2    0.624810   -0.105823    0.462179   -31.00000   -1.50000
H84C  2    0.589390   -0.080764    0.540494   -31.00000   -1.50000
AFIX   0
O81A  7    0.462576    0.018444    0.520994   -31.00000    0.05429    0.09397 =
         0.06304    0.05643   -0.02762   -0.04886
HKLF 4


REM  pm1_43cl_gaussian_a.res in P-1
REM wR2 = 0.1539, GooF = S = 1.078, Restrained GooF = 1.077 for all data
REM R1 = 0.0557 for 12674 Fo > 4sig(Fo) and 0.0703 for all 15527 data
REM 1105 parameters refined using 134 restraints

END

WGHT      0.0665     13.4294

REM Highest difference peak  1.813,  deepest hole -1.329,  1-sigma level  0.112
Q1    1   0.1069  0.2400  0.4264  11.00000  0.05    1.81
Q2    1   0.7285  0.5200  0.7349  11.00000  0.05    1.11
Q3    1   0.0578  0.7078  0.8321  11.00000  0.05    0.90
Q4    1   0.0934  0.7200  0.9375  11.00000  0.05    0.90
Q5    1   0.1829  0.6625  0.8638  11.00000  0.05    0.90
;
_shelx_res_checksum                97304
_shelx_hkl_file
;
   0   0  -2 1341.25   21.78
   0   0  -3   24.62    4.92
   0   0  -4   49.28    7.10
   0   0  -5 1050.20   30.12
   0   0  -6 1106.57   34.19
   0   0  -7  111.72   13.05
   0   0  -7  104.93   12.53
   0   0  -8  193.93   18.01
   0   0  -8  176.39   16.81
   0   0  -9 1749.74   53.82
   0   0  -9 1794.96   53.67
   0   0 -10   83.30   14.42
   0   0 -10   84.10   14.32
   0   0 -11 1480.55   55.55
   0   0 -11 1468.40   55.96
   0   0 -12   62.07   13.24
   0   0  13  281.78   13.81
   0   0 -13  259.38   27.07
   0   0  14  470.73   18.63
   0   0 -14  490.98   38.44
   0   0  15  479.86   19.81
   0   0 -15  438.55   37.90
   0   0  16   93.56    9.99
   0   0 -16   84.28   16.94
   0   0  16   84.60    8.28
   0   0  17  105.74   11.08
   0   0  18  407.81   19.15
   0   0  19    8.49    6.57
   0   0  20  427.21   18.11
   0   0  20  399.37   15.04
   0   0  21    1.57    4.65
   0   0  21    5.99    3.00
   0   0  22  138.07    9.02
   0   0  23   37.85    4.47
   0  -1  23    6.79    3.16
   0  -1  22   19.49    4.99
   0  -1  21   33.07    6.67
   0  -1  21   31.52    4.73
   0  -1  20   -6.85    6.48
   0  -1  20   -0.43    3.49
   0  -1  19   29.52    6.85
   0  -1  19   32.17    5.86
   0  -1  18   -2.29    5.89
   0  -1  17    7.56    5.45
   0   1 -16   20.24   10.38
   0  -1  16   21.32    6.26
   0   1 -15    9.15    6.40
   0  -1  15    4.86    4.71
   0   1 -14   36.59   12.01
   0  -1  14   41.07    6.43
   0   1 -13  348.15   30.04
   0  -1  13  348.43   15.36
   0   1 -12   85.49   14.85
   0   1 -12   75.55   13.98
   0   1 -11   -0.79    7.01
   0   1 -11    1.66    7.07
   0   1 -10   13.31    7.89
   0   1 -10   13.21    9.32
   0   1  -9  203.16   19.09
   0   1  -9  211.40   19.08
   0   1  -8  175.44   16.92
   0   1  -7  499.68   24.89
   0   1  -6 1848.47   43.04
   0  -1   5  101.36    3.54
   0  -1   5   91.82    3.12
   0   1  -5   91.65    9.44
   0  -1   4  299.89    6.66
   0  -1   4  293.00    6.80
   0   1  -4  294.42   13.58
   0  -1   3  611.09   10.51
   0  -1   3  599.89   10.07
   0  -1   3  595.49   10.00
   0   1  -3  605.04   16.07
   0  -1   2   24.64    2.40
   0  -1   2   24.08    2.37
   0  -1   2   24.99    2.29
   0  -1   2   24.03    2.21
   0   1  -2   24.57    2.89
   0  -1  -1  767.03   13.41
   0  -1  -1  795.12   12.14
   0  -1  -1  852.63   12.66
   0  -1  -1  841.91   12.34
   0  -1  -1  807.32   11.95
   0  -1  -2  114.67    7.37
   0  -1  -2  123.51    7.50
   0  -1  -2  129.48    4.98
   0  -1  -2  132.35    4.79
   0  -1  -2  130.94    4.93
   0  -1  -2  125.85    4.76
   0  -1  -3  504.19   17.80
   0  -1  -3  501.21    8.86
   0  -1  -3  514.61    9.25
   0  -1  -3  521.01   18.16
   0  -1  -4  756.50   24.67
   0  -1  -4  770.35   10.42
   0  -1  -4  755.61    9.90
   0  -1  -4  779.57   24.51
   0  -1  -5   13.90    7.03
   0  -1  -5   13.27    7.08
   0  -1  -6 1707.00   43.86
   0  -1  -6 1730.41   43.68
   0  -1  -7  506.13   26.30
   0  -1  -7  544.64   26.82
   0  -1  -8    0.10    9.06
   0  -1  -8    1.88    8.44
   0  -1  -9  218.65   20.65
   0  -1 -10  587.50   34.44
   0  -1 -11    9.51    9.20
   0  -1 -12  726.98   42.61
   0  -1 -13    1.30    7.27
   0   1  13    8.98    4.24
   0   1  14  545.10   20.29
   0  -1 -14  567.39   42.37
   0  -1 -15   94.34   19.14
   0   1  15   87.72    9.23
   0   1  16  492.66   20.69
   0  -1 -16  570.98   45.36
   0   1  17  157.61   12.50
   0   1  17  144.09   10.47
   0   1  18  168.19   12.86
   0   1  18  159.40   10.72
   0   1  19  195.63   13.36
   0   1  20   18.40    5.82
   0   1  21  271.36   10.88
   0   1  21  275.09   13.19
   0   1  22   10.32    3.63
   0   1  23  146.28    7.26
   0  -2  24    5.87    2.24
   0  -2  23  177.31    9.36
   0  -2  22  167.98   10.41
   0  -2  21   25.38    4.34
   0  -2  21   24.76    6.41
   0  -2  20  176.18   10.47
   0  -2  20  159.96    9.96
   0  -2  20  179.13   12.66
   0  -2  19   -1.13    6.62
   0  -2  19    7.99    4.30
   0  -2  18  366.17   18.18
   0  -2  18  351.76   16.03
   0  -2  17   48.04    7.94
   0   2 -16  333.91   32.76
   0  -2  16  373.29   18.07
   0  -2  15   45.84    7.45
   0   2 -15   37.30   12.41
   0  -2  14  710.22   22.75
   0   2 -14  693.90   43.70
   0   2 -14  711.43   44.46
   0  -2  13  487.92   18.26
   0   2 -13  470.08   34.37
   0   2 -13  494.81   35.51
   0   2 -12  239.75   23.72
   0   2 -12  239.88   23.69
   0   2 -11  424.40   29.01
   0   2 -11  467.09   31.13
   0   2 -10  216.27   20.10
   0   2 -10  219.93   21.37
   0   2  -9  606.87   31.31
   0   2  -8  112.11   13.54
   0  -2   7   17.09    2.41
   0   2  -7   18.07    7.44
   0  -2   7   13.51    2.22
   0   2  -6   85.59    9.72
   0  -2   6   79.48    5.11
   0  -2   6   83.94    5.21
   0   2  -5  373.85   16.68
   0  -2   5  369.69   11.21
   0  -2   5  364.27   11.08
   0   2  -4  892.74   22.28
   0  -2   4  885.46   17.92
   0  -2   4  888.67   17.65
   0  -2   4  914.03   17.65
   0   2  -3 1349.31   23.57
   0  -2   3 1415.16   23.07
   0  -2   3 1344.93   22.34
   0  -2   3 1375.10   22.00
   0  -2   3 1365.81   22.68
   0   2  -2 1378.81   23.27
   0   2  -2 1366.28   20.08
   0  -2   2 1432.43   23.47
   0  -2   2 1427.41   23.35
   0  -2   2 1337.86   22.23
   0  -2   2 1354.57   22.02
   0  -2   1  986.68   19.32
   0  -2   1  959.17   18.93
   0  -2   1  921.95   14.04
   0  -2   0 1240.38   17.41
   0  -2   0 1248.16   21.42
   0  -2  -1  227.13    9.31
   0  -2  -1  232.69   10.06
   0  -2  -1  211.95    9.30
   0  -2  -1  211.89    9.24
   0  -2  -2 3098.67   32.95
   0  -2  -2 3209.08   34.24
   0  -2  -2 3127.28   32.87
   0  -2  -2 2983.27   38.29
   0  -2  -2 3034.24   33.19
   0  -2  -3  326.66   15.48
   0  -2  -3  348.22   11.26
   0  -2  -3  344.88   10.86
   0  -2  -3  333.97   11.19
   0  -2  -4  414.19   11.91
   0  -2  -4  414.62   11.34
   0  -2  -4  444.55   20.58
   0  -2  -5  249.58   17.02
   0  -2  -5  255.18    8.88
   0  -2  -5  248.59    8.40
   0  -2  -6  429.89   10.02
   0  -2  -6  446.03   23.69
   0  -2  -7   26.26    8.92
   0  -2  -8   50.76   12.33
   0  -2  -9   71.61   13.23
   0  -2 -10   16.44   10.21
   0  -2 -11    4.08    7.36
   0   2  12  119.24    9.07
   0  -2 -12  125.04   19.65
   0  -2 -13    9.05    9.67
   0   2  13   12.81    4.53
   0  -2 -14    0.48    7.39
   0   2  14   -0.17    5.03
   0  -2 -15   46.31   15.09
   0   2  15   47.23    7.59
   0   2  16   16.12    6.29
   0   2  17   16.26    6.54
   0   2  18    6.49    4.22
   0   2  18    9.00    5.97
   0   2  19    4.27    3.07
   0   2  19   -0.86    4.99
   0   2  20   18.16    5.19
   0   2  21    4.43    2.39
   0   2  21    3.13    3.84
   0  -2 -22    1.01    1.41
   0   2  22    2.63    2.83
   0  -3  24    9.85    2.54
   0  -3  23    4.45    3.38
   0  -3  22   20.68    5.57
   0  -3  21   13.44    5.92
   0  -3  21    8.52    3.03
   0  -3  21    8.17    3.22
   0  -3  20    1.11    5.85
   0  -3  20    4.37    3.72
   0  -3  20   -3.90    3.87
   0  -3  19   97.36   10.22
   0  -3  19   89.12    8.21
   0  -3  18   63.75    8.79
   0  -3  18   68.69    7.56
   0   3 -17    8.51    6.88
   0  -3  17   -1.74    5.42
   0  -3  17    6.40    3.98
   0   3 -16   18.90    9.15
   0  -3  16   25.00    6.80
   0   3 -15    9.85    5.36
   0   3 -15    7.05    7.84
   0  -3  15   16.17    5.58
   0   3 -14   19.86   10.22
   0   3 -14   24.19    9.68
   0  -3  14   19.75    5.27
   0   3 -13  187.55   21.93
   0   3 -13  189.18   21.40
   0  -3  13  215.33   12.55
   0   3 -12   69.79   12.90
   0   3 -12   80.63   14.41
   0   3 -11 1170.65   48.48
   0   3 -11 1125.64   45.96
   0   3 -10  120.47   16.05
   0   3  -9   53.33   10.76
   0  -3   8  592.71   16.28
   0  -3   8  580.28   15.50
   0   3  -8  603.89   28.40
   0  -3   7  750.59   19.28
   0  -3   7  754.26   18.91
   0   3  -7  760.92   28.64
   0  -3   6    8.77    2.99
   0   3  -6   11.72    6.30
   0  -3   6    9.21    3.05
   0   3  -6    6.28    5.25
   0   3  -5  104.48    9.14
   0  -3   5   93.66    7.68
   0  -3   5   93.76    7.49
   0  -3   5   88.06    7.27
   0   3  -4   56.01    6.49
   0  -3   4   58.30    6.89
   0  -3   4   55.38    6.37
   0  -3   4   54.34    6.19
   0  -3   4   54.10    6.65
   0   3  -3  213.50   10.08
   0  -3   3  210.07   11.68
   0  -3   3  229.02   12.16
   0  -3   3  227.39   11.64
   0  -3   3  203.02   11.23
   0   3  -2 1933.46   26.66
   0  -3   2 1881.32   32.54
   0  -3   2 1833.89   32.25
   0  -3   2 1938.70   34.16
   0   3  -2 1942.29   30.89
   0  -3   1  876.72   22.57
   0  -3   1  862.66   22.34
   0  -3   1  883.11   16.79
   0  -3   0 1368.84   28.72
   0  -3   0 1348.99   22.34
   0  -3  -1   15.67    3.93
   0  -3  -1   12.80    4.47
   0  -3  -1   13.51    4.49
   0  -3  -1   14.92    4.74
   0  -3  -1   12.33    4.41
   0  -3  -2  899.04   22.02
   0  -3  -2  882.93   22.14
   0  -3  -2  908.31   22.75
   0  -3  -2  878.63   22.94
   0  -3  -2  879.55   22.20
   0  -3  -3   12.55    5.71
   0  -3  -3   12.41    3.63
   0  -3  -3   12.92    4.41
   0  -3  -3   15.46    4.34
   0  -3  -4   94.29   11.00
   0  -3  -4  108.49    7.74
   0  -3  -4  106.13    7.47
   0  -3  -5  335.93   20.66
   0  -3  -5  342.73   12.97
   0  -3  -5  333.22   12.52
   0  -3  -6   18.13    3.05
   0  -3  -6   18.09    3.34
   0  -3  -6   13.63    7.55
   0  -3  -7  721.65   34.13
   0  -3  -8  297.49   23.95
   0  -3  -9  492.67   32.17
   0  -3 -10  540.47   35.24
   0  -3 -11  260.98   26.84
   0   3  12  757.41   22.26
   0  -3 -12  852.88   49.49
   0   3  13  410.64   17.33
   0  -3 -13  407.78   36.28
   0   3  14  167.80   11.92
   0  -3 -14  175.23   25.02
   0  -3 -15   -4.64    8.74
   0   3  15   -0.21    5.26
   0   3  16  217.14   14.18
   0   3  17   50.20    8.54
   0   3  18  125.14    9.86
   0   3  18  138.97   11.54
   0   3  19   -0.67    3.02
   0   3  19    2.77    5.07
   0   3  20  216.95   10.10
   0   3  20  239.60   12.40
   0   3  21   82.76    5.51
   0   3  21   99.22    7.53
   0   3  22    7.49    2.60
   0  -4  24    0.64    2.07
   0  -4  23  172.24    9.39
   0  -4  22   66.44    7.37
   0  -4  21  115.30    8.41
   0  -4  21  126.93    8.46
   0  -4  21  134.37   10.95
   0  -4  20   92.10   10.33
   0  -4  20   81.42    8.26
   0  -4  20   88.57    7.83
   0  -4  19  206.40   14.37
   0  -4  19  185.07   12.15
   0  -4  19  203.30   11.94
   0  -4  18   13.60    5.81
   0  -4  18   12.63    4.12
   0  -4  17   92.80    8.78
   0  -4  17   91.47    9.83
   0   4 -17  109.39   19.30
   0  -4  16  451.98   18.25
   0  -4  16  462.48   20.34
   0   4 -16  453.15   36.80
   0   4 -15    9.27    7.29
   0  -4  15   12.41    4.54
   0   4 -15   -8.13    9.36
   0  -4  15    1.80    5.17
   0  -4  14  228.73   13.71
   0   4 -14  236.57   25.16
   0  -4  14  229.97   12.81
   0   4 -14  252.39   25.68
   0   4 -13   24.63    9.23
   0  -4  13   47.74    6.52
   0   4 -13   56.23   12.58
   0   4 -12  470.26   31.26
   0   4 -12  487.79   33.47
   0   4 -11  179.85   20.18
   0   4 -10  252.22   21.42
   0  -4   9   33.08    4.88
   0  -4   9   37.80    5.04
   0   4  -8  391.13   22.38
   0  -4   8  412.68   16.36
   0  -4   8  414.03   16.67
   0   4  -7  106.56   11.33
   0  -4   7  105.29    8.63
   0  -4   7  102.64    8.83
   0   4  -7  102.63   13.53
   0   4  -6  645.13   23.82
   0  -4   6  635.22   21.17
   0  -4   6  658.38   21.48
   0  -4   6  670.54   22.06
   0   4  -6  666.47   28.04
   0   4  -5   73.14    7.92
   0  -4   5   74.19    8.19
   0  -4   5   77.55    8.16
   0  -4   5   75.29    8.10
   0   4  -5   76.77    9.94
   0   4  -4   19.42    6.01
   0   4  -4   18.38    4.75
   0  -4   4   20.92    5.80
   0  -4   4   22.08    5.72
   0  -4   4   13.93    4.96
   0  -4   4   21.99    6.03
   0   4  -3    7.07    5.03
   0   4  -3   13.72    4.18
   0  -4   3   10.41    5.81
   0  -4   3   17.12    6.15
   0  -4   3    8.23    4.98
   0  -4   3   15.22    5.86
   0  -4   2    1.98    2.75
   0   4  -2    3.54    3.34
   0  -4   2    3.26    5.22
   0  -4   2    3.42    5.49
   0   4  -2    1.33    4.28
   0  -4   1   -1.51    5.06
   0  -4   1    5.24    5.43
   0  -4   1    2.31    2.62
   0  -4   0   95.30    9.78
   0  -4   0  101.56    8.47
   0  -4   0   86.46    8.88
   0  -4  -1  121.87   10.28
   0  -4  -1  124.42   10.32
   0  -4  -1  119.08   10.54
   0  -4  -1  112.56    8.74
   0  -4  -1  116.95   10.23
   0  -4  -2   58.70    7.52
   0  -4  -2   63.40    7.54
   0  -4  -2   65.66    7.91
   0  -4  -2   54.17    7.36
   0  -4  -3   22.25    6.18
   0  -4  -3   26.84    5.82
   0  -4  -3   25.86    5.70
   0  -4  -3   23.89    5.18
   0  -4  -4   30.55    5.24
   0  -4  -4   29.71    5.43
   0  -4  -4   28.88    8.17
   0  -4  -5   11.75    3.61
   0  -4  -5   10.47    3.62
   0  -4  -5   18.28    9.07
   0  -4  -6   79.55    7.14
   0  -4  -6   88.65    7.97
   0  -4  -6  104.47   15.23
   0  -4  -7   63.29   12.88
   0  -4  -8   46.65   12.61
   0  -4  -9   54.30   12.97
   0  -4 -10   68.53   14.72
   0   4  11  162.80   10.53
   0  -4 -11  192.35   24.02
   0  -4 -12   63.24   15.99
   0   4  12   99.32   10.24
   0  -4 -13    4.94    6.66
   0   4  13    8.27    5.08
   0  -4 -14   63.61   16.84
   0   4  14   56.19    8.10
   0   4  15   54.50    8.03
   0   4  16   11.30    6.38
   0   4  17  100.81   10.48
   0   4  18    8.05    5.57
   0   4  19  110.07    9.38
   0   4  19   94.74    7.87
   0   4  20    8.68    3.87
   0   4  20    5.80    2.61
   0  -4 -21   65.57    5.04
   0   4  21   66.57    5.70
   0  -5  24  135.97    7.16
   0  -5  23    0.27    3.00
   0  -5  22  257.61   11.15
   0  -5  22  281.92   13.36
   0  -5  21  118.64    8.75
   0  -5  21  119.93   10.22
   0  -5  21  114.69    7.89
   0  -5  20  548.37   20.06
   0  -5  20  562.82   21.76
   0  -5  20  538.59   18.19
   0  -5  19    7.71    6.01
   0  -5  19    9.47    4.95
   0  -5  19    0.43    3.80
   0  -5  18  382.17   19.18
   0  -5  18  374.12   18.03
   0  -5  18  384.75   16.64
   0  -5  17   19.09    5.14
   0  -5  17   26.91    7.34
   0   5 -16  181.10   24.01
   0   5 -16  181.03   23.08
   0  -5  16  201.46   12.57
   0  -5  16  176.05   13.83
   0   5 -15  408.18   34.90
   0  -5  15  472.14   20.82
   0  -5  15  465.64   18.73
   0   5 -15  481.47   36.30
   0  -5  14  125.27   10.95
   0   5 -14   93.83   15.50
   0   5 -14  105.07   17.57
   0  -5  14  116.69    9.66
   0   5 -13 1038.87   50.71
   0   5 -13 1031.56   48.09
   0   5 -12  416.55   31.30
   0   5 -12  384.34   28.42
   0   5 -11 1441.17   54.24
   0   5 -10   97.27   13.75
   0   5  -9  717.03   32.84
   0  -5   9  736.05   24.87
   0  -5   9  756.40   25.74
   0  -5   8  137.99   11.58
   0  -5   8  125.26   10.91
   0   5  -8  141.29   14.12
   0  -5   7  150.26   12.09
   0  -5   7  132.41   11.55
   0   5  -7  140.76   12.80
   0   5  -7  165.04   17.32
   0  -5   6 2054.68   43.02
   0  -5   6 2132.12   45.04
   0  -5   6 2088.55   43.84
   0   5  -6 2126.27   43.78
   0   5  -6 2179.29   52.59
   0  -5   5  329.13   18.22
   0  -5   5  360.71   18.70
   0  -5   5  352.62   18.60
   0   5  -5  324.56   16.09
   0   5  -5  331.81   20.37
   0  -5   4 3471.37   57.29
   0  -5   4 3398.57   56.50
   0  -5   4 3457.10   57.22
   0   5  -4 3368.17   48.19
   0   5  -4 3371.02   57.36
   0   5  -3 1188.36   27.30
   0  -5   3 1252.45   35.70
   0  -5   3 1290.57   36.24
   0  -5   3 1218.66   34.72
   0  -5   3 1227.38   35.00
   0   5  -3 1160.05   31.52
   0  -5   2 2332.26   48.23
   0  -5   2 2417.54   49.66
   0  -5   2 2353.09   35.47
   0   5  -2 2344.42   41.60
   0  -5   1  166.68   14.88
   0  -5   1  193.29   16.02
   0  -5   1  150.12    9.66
   0  -5   0 2237.56   46.07
   0  -5   0 2286.05   45.81
   0  -5   0 2298.05   38.71
   0  -5   0 2443.04   50.27
   0  -5   0 2428.57   49.94
   0  -5  -1   97.12   12.90
   0  -5  -1   85.45    9.05
   0  -5  -1  101.62   13.18
   0  -5  -1  107.21   12.51
   0  -5  -2 2040.04   43.08
   0  -5  -2 2039.06   42.13
   0  -5  -2 2103.87   44.03
   0  -5  -2 2149.43   45.23
   0  -5  -3  666.75   25.12
   0  -5  -3  671.53   26.64
   0  -5  -3  639.96   24.27
   0  -5  -3  685.31   25.28
   0  -5  -4   41.30    9.17
   0  -5  -4   38.76    6.88
   0  -5  -4   38.42    6.59
   0  -5  -5  285.82   21.79
   0  -5  -5  289.11   16.23
   0  -5  -5  274.64   15.57
   0  -5  -6   43.25   11.82
   0  -5  -6   38.64    5.83
   0  -5  -6   43.45    6.56
   0  -5  -7  997.79   45.18
   0  -5  -8   17.08   11.26
   0  -5  -9  546.62   37.37
   0  -5 -10   29.19   11.40
   0  -5 -11  701.53   46.21
   0  -5 -12    6.47    8.77
   0   5  12    2.50    3.94
   0  -5 -13  183.70   26.42
   0   5  13  179.40   12.18
   0   5  14  133.62   11.28
   0  -5 -14  141.81   23.94
   0   5  15   16.29    5.95
   0   5  16  109.59   10.39
   0   5  17   38.64    7.21
   0   5  18   45.71    7.06
   0   5  19   12.20    4.73
   0   5  19    3.68    3.06
   0  -5 -20   31.94    4.22
   0   5  20   23.87    4.30
   0   5  20   22.06    3.47
   0  -5 -21   68.06    4.64
   0   5  21   68.09    5.04
   0  -6  24   -0.01    2.10
   0  -6  23   13.60    3.80
   0  -6  22    3.79    4.01
   0  -6  22    2.82    2.44
   0  -6  21    9.74    3.09
   0  -6  21   13.87    5.63
   0  -6  21   18.73    4.32
   0  -6  20   51.89    6.18
   0  -6  20   51.68    8.15
   0  -6  20   55.01    6.92
   0  -6  19   62.77    7.21
   0  -6  19   62.85    7.95
   0  -6  19   59.73    8.84
   0  -6  18   40.88    6.49
   0  -6  18   35.24    6.89
   0  -6  18   45.48    8.76
   0  -6  17   12.48    4.35
   0  -6  17   16.39    6.47
   0  -6  17   20.85    6.04
   0  -6  16    1.89    3.65
   0  -6  16    5.78    5.89
   0  -6  16    5.52    4.27
   0   6 -16   10.86    8.29
   0   6 -15    8.70    7.40
   0  -6  15   11.97    4.54
   0  -6  15   27.24    8.01
   0  -6  14  343.97   16.99
   0  -6  14  352.58   18.68
   0   6 -14  327.02   29.58
   0   6 -14  314.64   27.47
   0   6 -13   18.92    8.36
   0  -6  13   27.09    5.19
   0   6 -13   22.65    8.37
   0   6 -12  607.49   37.44
   0   6 -12  605.18   34.85
   0   6 -11  174.43   19.34
   0   6 -10  167.57   17.88
   0  -6  10  170.96   13.77
   0  -6   9   79.31    9.86
   0  -6   9   81.88    9.78
   0   6  -9   87.29   12.00
   0  -6   8    4.68    4.18
   0   6  -8    8.06    5.71
   0  -6   8   13.35    5.74
   0  -6   7   -0.53    5.17
   0   6  -7   -1.30    5.44
   0   6  -7    6.58    9.33
   0  -6   7    0.76    4.98
   0   6  -6  715.99   26.54
   0  -6   6  718.47   29.33
   0  -6   6  723.06   28.93
   0   6  -6  746.04   32.93
   0  -6   6  721.79   29.00
   0   6  -5  506.88   21.12
   0  -6   5  510.65   24.81
   0  -6   5  481.66   24.55
   0   6  -5  511.61   25.80
   0  -6   5  480.64   24.44
   0   6  -4  167.74   12.06
   0  -6   4  171.45   15.43
   0  -6   4  170.86   16.11
   0   6  -4  166.76   14.75
   0  -6   4  150.64   15.71
   0   6  -3  752.82   24.13
   0  -6   3  803.30   31.97
   0  -6   3  833.24   32.60
   0   6  -3  767.56   28.02
   0  -6   3  823.21   32.67
   0  -6   2  380.43   15.91
   0  -6   2  444.18   25.03
   0  -6   2  435.68   24.59
   0  -6   2  405.65   22.80
   0   6  -2  385.56   18.47
   0  -6   1 1126.62   39.37
   0  -6   1 1150.73   40.45
   0  -6   1 1012.49   34.78
   0  -6   1 1046.84   27.42
   0   6  -1 1046.37   28.73
   0  -6   0  345.61   21.93
   0  -6   0  346.89   22.11
   0  -6   0  330.38   20.33
   0  -6   0  339.74   16.78
   0  -6  -1 2212.04   51.82
   0  -6  -1 2269.22   53.00
   0  -6  -1 2125.97   44.13
   0  -6  -1 2122.54   48.95
   0  -6  -2    8.82    5.21
   0  -6  -2    2.13    5.70
   0  -6  -2   11.23    7.94
   0  -6  -2    1.02    6.35
   0  -6  -3  403.76   21.67
   0  -6  -3  448.55   23.01
   0  -6  -3  429.87   23.27
   0  -6  -4  183.21   14.97
   0  -6  -4  182.36   14.44
   0  -6  -4  178.64   16.89
   0  -6  -5  396.41   20.98
   0  -6  -5  382.52   20.43
   0  -6  -5  376.67   25.86
   0  -6  -6  171.36   13.66
   0  -6  -6  203.94   14.91
   0  -6  -6  197.08   20.49
   0  -6  -7  470.39   33.59
   0  -6  -8 2027.79   71.56
   0  -6  -9    5.38    7.02
   0  -6 -10  901.96   52.11
   0  -6 -10  890.76   22.57
   0  -6 -11    1.51    2.53
   0  -6 -11    5.61    7.90
   0   6  12  394.19   17.60
   0  -6 -12  445.48   40.07
   0   6  13  167.68   12.32
   0  -6 -13  163.96   25.04
   0   6  14  102.33   10.26
   0   6  15  340.83   16.82
   0   6  16  233.83   14.06
   0   6  17  106.42    9.60
   0   6  18  113.39    9.13
   0   6  19  235.02   11.11
   0   6  19  204.26    9.92
   0  -6 -19  232.32   10.93
   0   6  20   -0.32    2.54
   0   6  20    0.35    1.65
   0  -6 -20    0.97    1.88
   0  -7  24   41.89    4.02
   0  -7  23   55.67    5.71
   0  -7  23   40.66    4.00
   0  -7  22   39.16    5.83
   0  -7  22   39.85    4.96
   0  -7  21   16.06    3.44
   0  -7  21    8.39    5.01
   0  -7  21   11.88    3.84
   0  -7  20  133.03    9.10
   0  -7  20  142.90   11.30
   0  -7  20  132.18   10.50
   0  -7  19   -1.73    3.36
   0  -7  19   -4.77    5.37
   0  -7  19    3.93    4.33
   0  -7  18  186.09   11.97
   0  -7  18  192.32   14.21
   0  -7  18  190.10   13.51
   0  -7  17   51.90    8.13
   0  -7  17   48.97    8.86
   0  -7  17   42.07    6.61
   0  -7  16   11.25    5.36
   0  -7  16   11.12    4.46
   0  -7  16   14.45    6.88
   0  -7  15  161.40   13.76
   0  -7  15  130.97   11.93
   0   7 -15  115.47   18.92
   0  -7  15  150.87   11.89
   0   7 -14  555.20   38.82
   0  -7  14  552.63   21.53
   0  -7  14  519.09   23.12
   0  -7  14  573.64   23.54
   0  -7  13   46.54    6.43
   0  -7  13   59.21    9.15
   0  -7  13   52.29    7.66
   0   7 -13   60.61   13.73
   0  -7  12   22.77    4.39
   0   7 -12   24.83    8.30
   0  -7  12   25.30    7.59
   0  -7  12   21.16    4.61
   0   7 -11   64.91   13.53
   0  -7  10   50.89    8.71
   0   7 -10   55.24   10.65
   0  -7  10   60.30    9.65
   0  -7   9  334.86   21.69
   0  -7   9  369.17   22.93
   0   7  -9  334.45   22.98
   0  -7   8    3.54    5.44
   0  -7   8    3.77    5.25
   0   7  -8    5.13    5.76
   0  -7   7    1.94    5.56
   0   7  -7    7.45    8.60
   0  -7   7    0.75    5.48
   0   7  -7    3.05    5.37
   0   7  -6  126.69   12.51
   0   7  -6  134.74   16.50
   0  -7   6  145.44   15.52
   0  -7   6  128.38   14.51
   0   7  -5  150.37   12.85
   0  -7   5  155.25   16.15
   0  -7   5  161.12   16.63
   0   7  -5  156.25   16.21
   0  -7   5  167.24   17.64
   0  -7   4   81.57   14.65
   0  -7   4   59.43   11.73
   0   7  -4   68.76    9.69
   0   7  -4   61.10   11.75
   0  -7   4   50.32   10.70
   0   7  -3  478.43   21.24
   0  -7   3  491.73   28.52
   0  -7   3  497.57   29.02
   0   7  -3  481.13   24.16
   0  -7   3  522.38   28.75
   0  -7   2  931.34   27.02
   0   7  -2  879.17   30.38
   0  -7   2  874.12   36.68
   0  -7   2  955.75   39.87
   0  -7   2  934.93   39.47
   0  -7   1  111.93   15.70
   0  -7   1  113.27   17.34
   0  -7   1   89.07    9.31
   0   7  -1   95.43   10.26
   0  -7   1   96.35   14.94
   0  -7   0    9.59    9.66
   0  -7   0    8.41    9.11
   0  -7   0    2.47    4.19
   0   7   0   13.92    4.95
   0  -7   0    8.27    7.98
   0  -7  -1  133.68   15.67
   0  -7  -1  138.35   15.22
   0  -7  -1  153.77   16.54
   0  -7  -1  148.76   13.07
   0   7   1  141.96   10.24
   0  -7  -2  171.69   15.08
   0  -7  -2  184.54   16.76
   0  -7  -2  165.00   16.98
   0  -7  -3   18.94    7.73
   0  -7  -3   16.70    6.29
   0  -7  -3   17.61    7.28
   0  -7  -4  209.11   19.40
   0  -7  -4  204.27   16.77
   0  -7  -4  214.65   17.28
   0  -7  -5   55.22   11.48
   0  -7  -5   44.85    9.16
   0  -7  -5   39.71    7.85
   0  -7  -6   15.41    8.88
   0  -7  -6   14.03    5.43
   0  -7  -6   13.83    4.67
   0  -7  -7   52.37   12.94
   0  -7  -8  155.76   22.59
   0  -7  -9   45.14   13.60
   0  -7  -9   26.25    4.70
   0  -7 -10   11.48    9.02
   0  -7 -10   18.81    4.22
   0  -7 -11   45.60   12.10
   0  -7 -11   37.98    5.40
   0  -7 -12   43.69   14.93
   0  -7 -12   29.54    4.65
   0   7  12   39.41    7.70
   0   7  13   31.10    6.71
   0   7  14   58.45    8.80
   0   7  15   98.24    9.67
   0   7  16   15.96    5.57
   0   7  17  117.31    9.27
   0  -7 -18    4.07    3.15
   0   7  18    8.13    3.84
   0  -7 -19   25.44    3.86
   0   7  19   20.14    3.50
   0   7  19   20.65    3.84
   0  -7 -20   28.75    3.12
   0  -8  23   37.22    4.44
   0  -8  23   36.00    3.68
   0  -8  22   22.82    4.47
   0  -8  22   21.97    3.84
   0  -8  21   19.53    5.16
   0  -8  21   22.01    3.58
   0  -8  21   16.91    4.12
   0  -8  20    5.05    5.30
   0  -8  20   12.78    3.72
   0  -8  20   11.18    4.65
   0  -8  19   38.29    7.68
   0  -8  19   24.53    4.84
   0  -8  19   44.17    7.47
   0  -8  18    2.16    6.02
   0  -8  18   -3.31    4.16
   0  -8  18   -0.82    5.36
   0  -8  17  100.26   11.43
   0  -8  17   95.97    9.42
   0  -8  17   96.30   10.60
   0  -8  16    6.21    5.98
   0  -8  16    9.85    4.69
   0  -8  16    3.92    4.89
   0  -8  15  520.71   21.79
   0  -8  15  542.92   24.95
   0  -8  14  521.47   20.85
   0   8 -14  518.58   37.79
   0  -8  14  503.11   22.31
   0  -8  14  458.87   23.30
   0  -8  13  408.75   17.61
   0   8 -13  426.80   33.33
   0  -8  13  414.28   18.55
   0  -8  13  460.39   25.45
   0  -8  12  321.98   14.75
   0   8 -12  335.64   28.46
   0  -8  12  332.73   19.51
   0  -8  12  303.55   15.25
   0   8 -11  318.86   26.41
   0  -8  11  330.42   16.89
   0  -8  11  328.23   14.71
   0  -8  10  251.06   20.71
   0  -8  10  263.91   20.73
   0   8 -10  227.29   20.48
   0  -8   9   21.83    7.40
   0   8  -9   22.36    7.48
   0  -8   9   18.60    6.86
   0  -8   8 1072.27   42.71
   0  -8   8 1074.05   43.40
   0   8  -8 1070.29   39.48
   0  -8   7   43.04    9.54
   0   8  -7   49.27   12.36
   0  -8   7   44.07    9.53
   0   8  -7   50.20    9.36
   0  -8   6   13.48    7.31
   0   8  -6   12.98    8.89
   0  -8   6   13.67    6.98
   0   8  -6    7.96    5.78
   0  -8   5   97.82   14.98
   0   8  -5  105.05   11.66
   0   8  -5   90.90   14.11
   0  -8   5  114.20   15.07
   0   8  -4 1252.49   37.12
   0  -8   4 1265.08   48.04
   0  -8   4 1266.90   48.17
   0   8  -4 1162.29   42.21
   0  -8   4 1285.00   47.76
   0   8  -3  628.17   26.63
   0  -8   3  626.64   34.95
   0  -8   3  657.06   36.17
   0   8  -3  653.74   30.33
   0  -8   3  640.20   35.10
   0   8  -2 1354.68   39.38
   0  -8   2 1388.84   35.51
   0  -8   2 1406.93   53.38
   0  -8   2 1399.82   53.55
   0   8  -2 1313.85   40.55
   0  -8   2 1253.40   47.03
   0  -8   1  543.43   23.62
   0  -8   1  532.58   32.70
   0  -8   1  542.56   33.58
   0   8  -1  571.23   25.35
   0  -8   1  507.34   30.87
   0  -8   0   51.74   11.61
   0  -8   0   62.19   12.63
   0  -8   0   60.56    8.78
   0   8   0   63.57    8.53
   0  -8  -1   49.63   11.29
   0  -8  -1   33.38    6.66
   0  -8  -1   32.12   11.25
   0  -8  -2    2.22    5.40
   0  -8  -2    5.29    7.35
   0  -8  -2    0.40    4.39
   0  -8  -3  588.86   31.43
   0  -8  -3  554.54   30.55
   0  -8  -3  597.08   31.31
   0  -8  -4   38.74    8.91
   0  -8  -4   31.10    8.94
   0  -8  -4   35.62    8.68
   0  -8  -5  603.80   31.13
   0  -8  -5  628.72   37.04
   0  -8  -5  647.41   32.16
   0  -8  -6  405.53   24.99
   0  -8  -6  423.59   25.77
   0  -8  -6  439.30   33.70
   0  -8  -7  264.33   28.73
   0  -8  -7  263.03   13.95
   0  -8  -8  254.39   29.11
   0  -8  -8  276.20   14.18
   0  -8  -9  496.87   41.95
   0  -8  -9  485.56   18.47
   0  -8 -10  460.87   41.11
   0  -8 -10  468.04   18.03
   0  -8 -11  216.17   28.86
   0  -8 -11  217.91   12.41
   0  -8 -12   32.19    4.97
   0   8  12   33.44    7.10
   0  -8 -13   45.36    5.83
   0   8  13   40.02    7.10
   0   8  14  189.31   12.53
   0   8  15   52.51    7.48
   0  -8 -16   75.44    7.89
   0   8  16   60.58    7.16
   0  -8 -17   14.42    4.10
   0   8  17   16.64    4.30
   0  -8 -18   39.66    4.80
   0   8  18   39.34    4.76
   0   8  18   38.24    4.68
   0  -8 -19   45.70    4.26
   0   8  19   34.78    3.59
   0   8  19   35.56    3.56
   0  -9  23   42.10    3.86
   0  -9  22   -0.61    2.19
   0  -9  22   -2.69    3.48
   0  -9  21    6.51    3.40
   0  -9  21    1.98    4.14
   0  -9  20   -0.37    5.08
   0  -9  20   -7.23    4.66
   0  -9  20   -1.82    3.03
   0  -9  19    6.04    5.55
   0  -9  19   14.53    4.45
   0  -9  19    1.90    4.95
   0  -9  18  112.43    9.52
   0  -9  18  110.13   11.05
   0  -9  18  110.41   10.83
   0  -9  17   66.22    9.74
   0  -9  17   58.64    7.61
   0  -9  17   58.93    9.14
   0  -9  16  141.87   11.55
   0  -9  16  123.63   12.47
   0  -9  16  143.90   14.03
   0  -9  15   51.58    8.63
   0  -9  15   55.19    9.51
   0  -9  15   60.20    8.47
   0  -9  14    4.91    5.20
   0  -9  14   15.60    8.76
   0  -9  14   -1.01    4.16
   0  -9  13   21.89    6.08
   0  -9  13   15.07    4.67
   0  -9  13    6.41    6.87
   0  -9  12   76.76    8.16
   0  -9  12   80.06    7.78
   0  -9  12   70.93    9.41
   0  -9  12   81.13    7.21
   0   9 -11   21.57    6.91
   0  -9  11   18.55    4.49
   0  -9  11   17.88    3.61
   0  -9  11   19.98    4.52
   0  -9  11   10.10    4.32
   0  -9  10    8.95    3.95
   0   9 -10   10.40    6.58
   0  -9  10   11.47    4.06
   0  -9  10   12.94    3.76
   0  -9  10   20.90    8.15
   0  -9  10   21.54    7.97
   0  -9   9   21.24    6.84
   0   9  -9   24.69    7.24
   0  -9   9   21.67    8.10
   0  -9   8    8.01    6.58
   0   9  -8    4.49    5.51
   0  -9   8   -4.09    7.37
   0  -9   7   84.23   14.72
   0  -9   7   77.57   13.17
   0   9  -7   92.48   11.48
   0  -9   6   37.75   10.93
   0  -9   6   35.05    9.74
   0   9  -6   39.46    8.19
   0   9  -6   40.12   10.50
   0  -9   5   33.50   10.90
   0  -9   5   18.60    8.66
   0   9  -5   31.58    7.46
   0   9  -5   30.70    9.45
   0  -9   4  239.86   24.57
   0  -9   4  232.74   23.79
   0   9  -4  242.98   18.01
   0   9  -4  233.42   20.93
   0  -9   3  364.97   30.00
   0  -9   3  381.08   30.87
   0   9  -3  375.78   22.07
   0   9  -3  370.57   24.95
   0  -9   2    4.47   10.80
   0   9  -2   18.85    6.05
   0   9  -2    8.86    4.09
   0   9  -1  396.05   22.35
   0  -9   1  436.70   32.00
   0  -9   1  462.96   32.92
   0  -9   0  166.08   19.73
   0  -9   0  153.23   19.02
   0  -9  -1  219.63   21.90
   0  -9  -1  218.45   21.80
   0  -9  -2  320.97   23.07
   0  -9  -2  299.18   24.65
   0  -9  -2  284.13   23.94
   0  -9  -3   85.99   13.08
   0  -9  -3   70.43   12.86
   0  -9  -3   95.97   14.88
   0  -9  -4  101.79   15.17
   0  -9  -4   95.01   13.95
   0  -9  -4   90.93   13.54
   0  -9  -5   65.38    8.01
   0  -9  -5   80.10   13.01
   0  -9  -5   70.05   11.78
   0  -9  -5   80.61   14.10
   0  -9  -6   14.54    8.02
   0  -9  -6   20.11    4.58
   0  -9  -7   -3.11    9.03
   0  -9  -7    4.73    4.07
   0  -9  -8  634.31   48.73
   0  -9  -8  622.53   22.11
   0  -9  -9  125.95   10.17
   0  -9  -9  138.20   23.77
   0  -9 -10   98.41    9.15
   0  -9 -11  155.04   10.84
   0   9  12   13.20    6.09
   0  -9 -12    2.75    3.08
   0   9  13   71.54    8.26
   0  -9 -13   80.91    7.34
   0  -9 -13   80.82    9.33
   0  -9 -14   71.16    8.55
   0   9  14   79.22    8.28
   0  -9 -15   40.88    6.61
   0   9  15   39.84    5.99
   0  -9 -16    0.03    3.55
   0   9  16   -0.79    3.74
   0  -9 -17   88.86    7.04
   0   9  17   84.83    6.48
   0  -9 -18    0.25    1.85
   0   9  18    0.44    2.13
   0   9  18    3.60    1.99
   0 -10  22  177.96    9.06
   0 -10  21   31.04    5.04
   0 -10  20   86.22    8.66
   0 -10  20   92.37    6.89
   0 -10  20   98.60    8.96
   0 -10  19   53.24    8.10
   0 -10  19   59.61    6.44
   0 -10  19   52.61    7.48
   0 -10  18  233.41   15.68
   0 -10  18  215.79   12.35
   0 -10  18  217.29   14.75
   0 -10  17  442.57   22.44
   0 -10  17  432.15   18.60
   0 -10  17  407.64   20.53
   0 -10  16  131.03   13.84
   0 -10  16  127.95   11.34
   0 -10  16  107.47   12.25
   0 -10  15  690.85   26.96
   0 -10  15  638.78   29.31
   0 -10  15  672.08   24.45
   0 -10  14   15.20    5.24
   0 -10  14    8.94    5.23
   0 -10  14    7.98    7.75
   0 -10  13  497.82   19.95
   0 -10  13  504.15   20.79
   0 -10  13  525.55   18.41
   0 -10  13  552.18   27.65
   0 -10  12   80.87    8.04
   0 -10  12   86.80    9.19
   0 -10  12   98.18    8.46
   0 -10  12   84.31   10.59
   0 -10  11 1194.63   28.49
   0 -10  11 1187.07   32.95
   0 -10  11 1229.84   27.66
   0 -10  11 1206.01   29.52
   0 -10  10  179.54   20.59
   0 -10  10  171.06   11.95
   0 -10  10  159.68   19.35
   0 -10  10  184.25   11.13
   0 -10  10  159.26    8.66
   0 -10  10  213.26   12.27
   0 -10  10  189.57   10.82
   0 -10   9  494.73   15.06
   0 -10   9  578.32   18.23
   0 -10   9  465.31   15.87
   0 -10   9  588.25   18.81
   0 -10   9  553.88   35.81
   0 -10   9  561.81   20.70
   0 -10   9  595.40   37.75
   0 -10   9  536.86   18.62
   0 -10   9  543.61   18.42
   0 -10   8  706.61   22.04
   0 -10   8  704.34   19.72
   0 -10   8  728.05   20.49
   0 -10   8  709.53   41.11
   0 -10   8  739.68   42.22
   0 -10   7  155.01   20.09
   0 -10   7  152.35   20.14
   0  10  -7  155.07   16.22
   0 -10   6  750.67   42.33
   0 -10   6  800.05   45.08
   0  10  -6  843.25   35.91
   0  10  -5   54.19   12.05
   0 -10   5   39.39   12.19
   0 -10   5   32.47    9.16
   0  10  -5   43.09    8.72
   0  10  -4  498.21   31.96
   0 -10   4  399.45   33.05
   0 -10   4  422.20   34.66
   0  10  -4  477.01   26.83
   0  10  -3   75.56   12.51
   0 -10   3  115.04   20.04
   0 -10   3   80.63   16.21
   0  10  -3  101.80   12.59
   0 -10   2  902.92   51.10
   0 -10   2  870.87   50.47
   0  10  -2  865.13   37.47
   0 -10   1   29.80   11.90
   0 -10   1    5.48   10.51
   0 -10   0  218.02   24.20
   0 -10   0  247.55   25.34
   0 -10  -1  146.15   19.57
   0 -10  -1  154.16   19.82
   0 -10  -2  158.70   19.32
   0 -10  -2  174.75   20.38
   0 -10  -2  171.97   10.93
   0 -10  -3  531.56   16.93
   0 -10  -3  615.87   21.76
   0 -10  -3  617.65   19.38
   0 -10  -3  581.90   36.24
   0 -10  -3  630.43   20.04
   0 -10  -3  596.91   36.93
   0 -10  -4  164.59   10.86
   0 -10  -4  189.42   13.14
   0 -10  -4  164.60   19.27
   0 -10  -4  156.58    9.77
   0 -10  -4  177.38   10.43
   0 -10  -4  176.23   20.09
   0 -10  -5  285.33   13.04
   0 -10  -5  279.94   14.76
   0 -10  -5  341.53   18.80
   0 -10  -5  266.79   24.08
   0 -10  -5  268.58   24.39
   0 -10  -6    3.46    3.94
   0 -10  -6    6.09    4.14
   0 -10  -7  230.16   16.06
   0 -10  -7  258.21   15.54
   0 -10  -8   19.21    7.78
   0 -10  -8   15.52    5.19
   0 -10  -9  196.33   16.83
   0 -10  -9  189.24   12.65
   0 -10 -10    6.18    5.51
   0 -10 -10    8.56    4.30
   0 -10 -11  169.35   13.40
   0 -10 -11  176.67   11.67
   0 -10 -12  142.99   11.88
   0 -10 -12  146.47   10.18
   0  10  12  145.04   10.76
   0 -10 -13   36.80    7.11
   0 -10 -13   34.57    5.05
   0  10  13   40.32    6.64
   0 -10 -14   24.51    5.50
   0  10  14   28.17    5.37
   0 -10 -15    1.00    3.54
   0  10  15   -3.25    3.74
   0 -10 -16   20.91    4.21
   0  10  16   22.89    4.01
   0 -10 -17    6.01    2.47
   0  10  17    4.24    1.97
   0 -11  22   14.40    3.05
   0 -11  21   58.63    6.15
   0 -11  20   98.49    8.57
   0 -11  20   81.14    6.16
   0 -11  19   31.54    6.37
   0 -11  19   30.60    4.90
   0 -11  18   13.91    5.79
   0 -11  18   13.40    4.47
   0 -11  17   84.71    8.73
   0 -11  17   91.79   10.87
   0 -11  17   88.03   10.77
   0 -11  16  103.21   10.15
   0 -11  16   82.81   11.11
   0 -11  16   86.80   11.79
   0 -11  15  146.50   11.81
   0 -11  15  121.02   14.90
   0 -11  15  106.62   11.89
   0 -11  14  384.95   18.22
   0 -11  14  367.93   18.64
   0 -11  13   82.10    8.87
   0 -11  13   86.49    8.14
   0 -11  13   74.72   11.12
   0 -11  12  575.42   20.84
   0 -11  12  577.27   19.96
   0 -11  12  562.12   24.88
   0 -11  11   62.46    7.41
   0 -11  11   60.52    8.36
   0 -11  11   65.11    7.77
   0 -11  10  467.17   18.43
   0 -11  10  461.28   35.10
   0 -11  10  520.46   21.52
   0 -11  10  457.71   17.87
   0 -11  10  487.70   36.40
   0 -11  10  538.21   18.99
   0 -11  10  436.92   14.93
   0 -11  10  537.04   19.40
   0 -11   9   75.04    6.85
   0 -11   9   63.75   13.59
   0 -11   9   64.62    7.30
   0 -11   9   66.04   15.16
   0 -11   9   69.38    7.81
   0 -11   9   62.87    7.21
   0 -11   9   79.25    7.78
   0 -11   9   91.59    8.89
   0 -11   9   94.75    8.34
   0 -11   8  574.41   17.51
   0 -11   8  653.24   43.31
   0 -11   8  634.05   21.58
   0 -11   8  619.37   41.36
   0 -11   8  584.01   19.01
   0 -11   8  641.78   21.57
   0 -11   8  636.78   19.93
   0 -11   8  677.76   22.69
   0 -11   8  646.96   20.18
   0 -11   7   57.36    6.72
   0 -11   7   46.33    6.67
   0 -11   7   55.57   15.12
   0 -11   7   51.95    7.01
   0 -11   7   48.60    5.60
   0 -11   7   39.04   13.38
   0 -11   7   62.93    7.04
   0 -11   7   54.40    7.14
   0 -11   6   15.17    4.78
   0 -11   6   15.05    5.03
   0 -11   6   19.63   11.93
   0 -11   6   13.12    4.14
   0 -11   6   -4.34    8.49
   0 -11   6    6.48    2.85
   0 -11   6   13.59    4.29
   0 -11   6   15.56    4.42
   0 -11   5 1097.89   29.13
   0 -11   5 1074.41   27.03
   0 -11   5 1052.29   24.46
   0 -11   5 1097.20   29.43
   0 -11   5 1092.79   27.20
   0 -11   5 1081.80   26.72
   0 -11   5 1128.27   59.35
   0 -11   5 1125.62   58.05
   0 -11   5 1111.08   25.30
   0 -11   4  345.53   15.29
   0 -11   4  387.36   18.11
   0 -11   4  357.31   15.97
   0 -11   4  367.52   17.59
   0 -11   4  415.73   37.32
   0 -11   4  365.51   34.85
   0 -11   4  342.30   14.90
   0 -11   3 1271.02   28.57
   0 -11   3 1462.24   35.75
   0 -11   3 1312.83   29.16
   0 -11   3 1562.37   37.33
   0 -11   3 1414.36   29.48
   0 -11   3 1472.78   70.53
   0 -11   3 1506.70   72.95
   0 -11   2   99.57    8.23
   0 -11   2   93.36    8.34
   0 -11   2  104.10   20.57
   0 -11   2  102.23    9.03
   0 -11   2  140.52   11.59
   0 -11   2  103.74    8.31
   0 -11   2  117.72   11.10
   0 -11   2  138.72   22.39
   0 -11   1  811.96   21.97
   0 -11   1  902.52   52.85
   0 -11   1  865.06   51.74
   0 -11   1  789.51   22.23
   0 -11   1  824.16   22.61
   0 -11   1  886.66   26.72
   0 -11   1  838.01   23.24
   0 -11   1  941.88   27.85
   0 -11   0   63.54    7.33
   0 -11   0   70.75    7.32
   0 -11   0   64.89   15.19
   0 -11   0   66.17    7.06
   0 -11   0   63.69    6.51
   0 -11   0   73.33   14.52
   0 -11   0   64.19    7.44
   0 -11   0   61.08    5.96
   0 -11   0   71.46    7.77
   0 -11  -1 1237.28   29.95
   0 -11  -1 1235.16   27.94
   0 -11  -1 1262.22   58.65
   0 -11  -1 1197.90   27.14
   0 -11  -1 1279.93   28.29
   0 -11  -1 1279.65   58.61
   0 -11  -1 1258.81   30.09
   0 -11  -1 1227.59   25.82
   0 -11  -1 1293.75   30.71
   0 -11  -2   92.61    8.30
   0 -11  -2   52.60   12.94
   0 -11  -2   74.48    7.97
   0 -11  -2   80.04    7.91
   0 -11  -2   45.03   11.87
   0 -11  -2   73.30    7.84
   0 -11  -2   76.04    8.51
   0 -11  -2   79.34    7.98
   0 -11  -3  606.71   20.11
   0 -11  -3  593.53   39.18
   0 -11  -3  560.91   18.51
   0 -11  -3  620.12   20.21
   0 -11  -3  587.22   38.91
   0 -11  -3  626.86   23.53
   0 -11  -3  618.15   21.20
   0 -11  -3  627.52   20.89
   0 -11  -4  510.88   35.87
   0 -11  -4  504.62   18.27
   0 -11  -4  524.40   18.38
   0 -11  -4  541.12   23.40
   0 -11  -4  506.48   19.96
   0 -11  -4  502.71   18.40
   0 -11  -4  497.42   35.43
   0 -11  -5  509.17   17.61
   0 -11  -5  454.00   20.13
   0 -11  -6  560.25   23.46
   0 -11  -6  647.84   26.12
   0 -11  -7  124.60   13.19
   0 -11  -7  135.14   11.95
   0 -11  -8  555.65   30.85
   0 -11  -8  439.85   19.70
   0 -11  -9   14.35    8.00
   0 -11  -9   11.40    4.99
   0 -11 -10  379.12   20.39
   0 -11 -10  409.10   17.90
   0 -11 -11   95.01   10.25
   0 -11 -11   93.78    8.56
   0  11  11   96.57    9.13
   0 -11 -12  132.61   10.95
   0 -11 -12  137.77    9.58
   0  11  12  138.46    9.92
   0 -11 -13   28.52    5.81
   0 -11 -13   31.49    4.67
   0  11  13   29.51    5.15
   0 -11 -14   90.01    8.02
   0  11  14   92.77    7.29
   0 -11 -15   99.44    7.47
   0  11  15   84.03    6.08
   0 -11 -16   79.85    5.82
   0 -12  22   17.01    2.69
   0 -12  21   -1.33    2.49
   0 -12  20   43.07    5.94
   0 -12  19   16.61    5.16
   0 -12  18   34.48    5.26
   0 -12  18   37.40    7.49
   0 -12  17   24.70    5.41
   0 -12  17   18.51    6.29
   0 -12  16   18.62    5.28
   0 -12  16   15.95    8.00
   0 -12  15    1.01    4.54
   0 -12  15    3.77    9.05
   0 -12  14  156.88   11.99
   0 -12  14  157.52   17.32
   0 -12  14  165.01   10.35
   0 -12  13   -9.39    7.68
   0 -12  13   -1.52    4.17
   0 -12  12    7.08    4.15
   0 -12  12    7.39    4.67
   0 -12  11   91.13    8.26
   0 -12  11   93.27    8.36
   0 -12  11   86.68    9.89
   0 -12  11   93.68    8.74
   0 -12  11  117.12    8.84
   0 -12  11   91.47    9.12
   0 -12  10    2.98    4.30
   0 -12  10   -2.15    5.68
   0 -12  10  -15.36    5.68
   0 -12  10   -0.79    4.77
   0 -12  10   -1.96    3.67
   0 -12  10   -2.40    3.96
   0 -12  10   10.34    3.85
   0 -12  10  -10.13    8.29
   0 -12   9   27.30    5.44
   0 -12   9   38.17    6.33
   0 -12   9   22.01    4.48
   0 -12   9   48.28    6.84
   0 -12   9   39.62   13.05
   0 -12   9   51.43    6.38
   0 -12   9   31.45    9.70
   0 -12   8   22.60    4.87
   0 -12   8   24.51    5.40
   0 -12   8   32.64   11.85
   0 -12   8   25.11    4.93
   0 -12   8   55.68    8.49
   0 -12   8   39.88    6.50
   0 -12   8   34.74    5.24
   0 -12   8   31.44   11.15
   0 -12   7    9.60    8.07
   0 -12   7    5.31    3.99
   0 -12   7    6.56    6.62
   0 -12   7   -2.30    4.70
   0 -12   7    5.77    3.79
   0 -12   7    3.39    3.45
   0 -12   6  137.13   11.42
   0 -12   6  105.78   20.71
   0 -12   6  148.99   11.61
   0 -12   6  132.58   11.19
   0 -12   6  128.65    9.99
   0 -12   6  115.37    8.77
   0 -12   6   97.81   18.80
   0 -12   5   -7.08    9.20
   0 -12   5    2.40    4.51
   0 -12   5   -2.71    9.95
   0 -12   5    4.12    4.30
   0 -12   5    5.14    3.08
   0 -12   5   -6.89    4.99
   0 -12   5   10.68    5.98
   0 -12   4   -2.57    4.70
   0 -12   4    4.31    3.09
   0 -12   4   -2.08    8.97
   0 -12   4    0.81    8.66
   0 -12   4    4.64    4.30
   0 -12   4    8.35    5.98
   0 -12   4    9.61    3.56
   0 -12   3    7.36    5.93
   0 -12   3   -5.75    3.85
   0 -12   3  -15.85   12.27
   0 -12   3    1.32    2.15
   0 -12   3  -17.40   12.17
   0 -12   3    0.33    5.11
   0 -12   3    9.92    5.66
   0 -12   3   -2.54    3.54
   0 -12   2    8.08    5.63
   0 -12   2    0.48    2.82
   0 -12   2   -3.26    9.09
   0 -12   2   -1.55    3.23
   0 -12   2   -9.22   12.58
   0 -12   2    6.22    5.11
   0 -12   2   12.80    5.97
   0 -12   2    7.34    3.68
   0 -12   1   18.66    5.00
   0 -12   1   24.50    5.68
   0 -12   1   20.62   10.59
   0 -12   1   24.13    6.40
   0 -12   1   27.82   11.54
   0 -12   1   11.98    3.33
   0 -12   1   14.07    4.07
   0 -12   1   31.82    7.09
   0 -12   1   30.01    6.26
   0 -12   0   68.87    8.11
   0 -12   0  108.34    9.67
   0 -12   0   67.67   15.65
   0 -12   0  113.84   10.36
   0 -12   0   78.21    7.20
   0 -12   0   72.42    8.52
   0 -12   0   85.03   16.59
   0 -12   0   77.05    7.60
   0 -12   0   87.06    9.53
   0 -12  -1   94.28    9.44
   0 -12  -1  111.70    9.48
   0 -12  -1   84.24   16.47
   0 -12  -1  117.60   10.46
   0 -12  -1   86.96    7.75
   0 -12  -1  100.58    9.09
   0 -12  -1   81.70   16.54
   0 -12  -1   91.59    8.53
   0 -12  -1  113.15   10.18
   0 -12  -2   16.46    7.62
   0 -12  -2    6.83    3.79
   0 -12  -2    7.22    3.72
   0 -12  -2   21.91   10.01
   0 -12  -2   21.90    5.96
   0 -12  -2   14.02    4.63
   0 -12  -2   18.56    5.85
   0 -12  -3   86.81   16.96
   0 -12  -3   71.46    8.16
   0 -12  -3   86.00   16.31
   0 -12  -3   68.99    9.41
   0 -12  -3   77.84    7.66
   0 -12  -3   76.41    7.94
   0 -12  -3   90.99    8.52
   0 -12  -4   61.64    7.98
   0 -12  -4   74.74   10.28
   0 -12  -4   61.56    6.79
   0 -12  -4   57.46    7.02
   0 -12  -4   61.63    7.28
   0 -12  -4   57.93   13.19
   0 -12  -5   -0.72    6.32
   0 -12  -5   -2.10    5.13
   0 -12  -5    6.80    3.77
   0 -12  -6  118.49   11.72
   0 -12  -6  136.02   12.74
   0 -12  -7   69.01   10.70
   0 -12  -7   73.59    9.31
   0 -12  -8   27.66    9.26
   0 -12  -8   20.07    5.63
   0 -12  -9    3.65    6.52
   0 -12  -9   12.19    5.10
   0 -12 -10   20.42    6.25
   0 -12 -10   15.77    4.67
   0 -12 -11   27.30    5.01
   0 -12 -11   24.34    5.76
   0  12  11   28.44    5.60
   0 -12 -12   20.30    4.01
   0 -12 -12   18.77    5.10
   0  12  12   25.49    4.70
   0 -12 -13  161.38    8.44
   0 -12 -13  171.76   10.42
   0  12  13  169.66    9.09
   0 -12 -14    4.19    2.88
   0  12  14   -1.73    2.56
   0 -12 -15   40.49    4.29
   0 -13  21   37.84    4.23
   0 -13  20    6.07    3.05
   0 -13  19  115.23    9.06
   0 -13  18   -0.71    4.57
   0 -13  17  248.30   15.99
   0 -13  16    1.33    7.74
   0 -13  15  140.01   17.70
   0 -13  14  316.63   22.16
   0 -13  13  170.30   15.04
   0 -13  12  428.73   21.60
   0 -13  11   51.50    8.26
   0 -13  11   56.89    7.06
   0 -13  11   53.74    6.83
   0 -13  10  112.94   10.11
   0 -13  10  133.55   11.74
   0 -13  10  119.29   10.39
   0 -13  10  125.63    9.23
   0 -13   9   36.95   12.05
   0 -13   9   28.69    6.27
   0 -13   9   27.66    5.47
   0 -13   9   42.71   13.74
   0 -13   9   44.98    6.27
   0 -13   9   31.36    6.20
   0 -13   8  453.33   20.22
   0 -13   8  516.39   21.05
   0 -13   8  479.93   40.94
   0 -13   8  450.99   39.79
   0 -13   8  465.94   20.23
   0 -13   8  477.36   17.31
   0 -13   7    4.37    7.59
   0 -13   7   -0.25    3.54
   0 -13   7    0.13    7.06
   0 -13   7   -1.93    4.09
   0 -13   7  -10.22    6.66
   0 -13   6  193.62   14.31
   0 -13   6  184.88   27.70
   0 -13   6  218.40   13.73
   0 -13   6  180.43   26.70
   0 -13   6  263.92   16.43
   0 -13   6  200.75   12.00
   0 -13   6  199.33   13.89
   0 -13   5    4.14    3.63
   0 -13   5   13.89    5.25
   0 -13   5   23.99   13.69
   0 -13   5   19.91    4.83
   0 -13   5   16.12    6.91
   0 -13   5    5.00    4.22
   0 -13   5    2.12    8.60
   0 -13   4  160.07   10.93
   0 -13   4  198.26   15.44
   0 -13   4  168.14   26.90
   0 -13   4  164.13   14.14
   0 -13   4  176.06   28.81
   0 -13   4  167.32   11.42
   0 -13   4  162.46   11.32
   0 -13   4  215.76   14.92
   0 -13   3   93.28   12.11
   0 -13   3   75.06   20.66
   0 -13   3   65.20    7.08
   0 -13   3   73.50   18.18
   0 -13   3   73.11    7.66
   0 -13   3   65.65    7.63
   0 -13   3   59.85    8.65
   0 -13   3  111.90   11.94
   0 -13   2  186.08   15.19
   0 -13   2  151.41   25.49
   0 -13   2  161.49   10.48
   0 -13   2  200.18   28.89
   0 -13   2  175.50   11.30
   0 -13   2  151.55   11.19
   0 -13   2  178.36   13.68
   0 -13   2  189.18   14.01
   0 -13   1  177.73   13.68
   0 -13   1  164.81   25.55
   0 -13   1  171.42   11.06
   0 -13   1  164.82   25.12
   0 -13   1  189.21   11.60
   0 -13   1  163.85   12.06
   0 -13   1  180.81   13.86
   0 -13   1  176.60   13.50
   0 -13   0   -7.60   10.78
   0 -13   0   -0.71    3.38
   0 -13   0    7.22    6.96
   0 -13   0    3.82    2.96
   0 -13   0   -9.06    7.13
   0 -13   0    5.55    4.58
   0 -13   0   -7.13    5.73
   0 -13  -1  149.50   10.92
   0 -13  -1  164.19   23.90
   0 -13  -1  153.53   12.51
   0 -13  -1  149.47   11.77
   0 -13  -1  147.96   22.68
   0 -13  -1  165.77   12.24
   0 -13  -2   30.23    5.44
   0 -13  -2   60.09   13.98
   0 -13  -2   44.80    6.26
   0 -13  -2   54.69   14.15
   0 -13  -2   51.96    8.42
   0 -13  -2   43.97    6.43
   0 -13  -3  273.77   15.28
   0 -13  -3  293.70   18.53
   0 -13  -3  297.90   15.06
   0 -13  -3  277.49   15.07
   0 -13  -4   27.57    6.31
   0 -13  -4   18.28    4.73
   0 -13  -4   28.54    5.18
   0 -13  -4   32.54    9.48
   0 -13  -5  367.26   18.96
   0 -13  -5  440.35   23.89
   0 -13  -6  119.19   12.39
   0 -13  -6  123.90   12.45
   0 -13  -7   39.52    9.62
   0 -13  -7   36.73    7.28
   0 -13  -8   13.02    6.60
   0 -13  -8   12.80    5.34
   0 -13  -9    0.67    4.86
   0 -13  -9    5.04    3.86
   0 -13 -10   69.65    7.95
   0 -13 -10   72.80    7.46
   0  13  10   68.49    7.26
   0 -13 -11    2.04    3.55
   0 -13 -11    2.82    2.99
   0  13  11    0.88    2.96
   0 -13 -12    9.01    3.48
   0 -13 -12   12.15    3.16
   0  13  12   11.04    3.20
   0 -13 -13    0.26    2.31
   0 -13 -14   14.21    2.61
   0 -14  20   14.64    3.19
   0 -14  19    5.84    3.16
   0 -14  18   -4.86    4.13
   0 -14  17   15.33    6.25
   0 -14  16    0.73    6.26
   0 -14  15   -1.19    9.97
   0 -14  14   -5.20    8.52
   0 -14  13   24.07    7.48
   0 -14  12   -0.52    5.55
   0 -14  12    6.05    3.38
   0 -14  12    0.35    2.90
   0 -14  11   14.72    5.56
   0 -14  11   12.70    4.63
   0 -14  11   26.95    5.53
   0 -14  10  165.07   12.89
   0 -14  10  163.52   10.25
   0 -14  10  117.43   10.70
   0 -14  10  134.91   10.87
   0 -14   9   -2.93    5.49
   0 -14   9    3.36    3.97
   0 -14   9    6.93    4.54
   0 -14   9   -4.38    5.55
   0 -14   8   36.64    6.82
   0 -14   8   48.76    7.63
   0 -14   8   34.94    6.26
   0 -14   7  332.82   18.26
   0 -14   7  357.80   16.05
   0 -14   7  334.92   17.97
   0 -14   7  380.41   18.10
   0 -14   6   -4.42    7.05
   0 -14   6  -15.61    8.30
   0 -14   6   -2.48    4.98
   0 -14   6   -2.98    4.53
   0 -14   5   12.48    4.51
   0 -14   5    4.25    7.70
   0 -14   5    5.94    7.15
   0 -14   5   14.55    4.56
   0 -14   5   11.59    3.52
   0 -14   4   -9.73    8.64
   0 -14   4   -2.32    4.08
   0 -14   4  -19.71   11.05
   0 -14   4  -15.23    6.69
   0 -14   3   66.63    7.96
   0 -14   3   69.37    7.61
   0 -14   3   74.40   10.68
   0 -14   3   71.46   10.02
   0 -14   3   60.40    7.15
   0 -14   2   11.07    4.17
   0 -14   2    7.52    3.58
   0 -14   2   12.60    5.12
   0 -14   1  263.14   13.47
   0 -14   1  242.62   13.52
   0 -14   1  231.85   14.50
   0 -14   1  245.59   15.84
   0 -14   1  238.64   15.73
   0 -14   0  232.30   12.33
   0 -14   0  253.17   13.84
   0 -14   0  240.73   15.01
   0 -14   0  248.35   14.99
   0 -14   0  240.56   15.14
   0 -14  -1   31.46    5.86
   0 -14  -1   26.32    6.46
   0 -14  -1   25.07    5.59
   0 -14  -1   17.57    4.80
   0 -14  -2   54.10    7.19
   0 -14  -2   68.84    9.87
   0 -14  -2   56.16    7.38
   0 -14  -2   71.51    8.25
   0 -14  -3   -1.63    4.22
   0 -14  -3    9.82    4.02
   0 -14  -3    7.80    4.13
   0 -14  -4  223.97   12.72
   0 -14  -4  237.04   12.98
   0 -14  -5   -4.94    5.63
   0 -14  -5   11.03    7.48
   0 -14  -6   37.60    8.07
   0 -14  -6   57.06    8.95
   0 -14  -7   11.74    6.91
   0 -14  -7   16.38    5.71
   0 -14  -8  157.44   12.59
   0 -14  -8  171.91   11.61
   0 -14  -9   36.58    6.27
   0 -14  -9   44.60    5.98
   0  14   9   48.31    5.77
   0 -14 -10   21.37    4.49
   0 -14 -10   33.08    4.88
   0  14  10   34.45    4.47
   0 -14 -11   66.01    6.24
   0 -14 -12    4.50    2.31
   0 -15  19  140.12    7.93
   0 -15  18   78.64    7.25
   0 -15  17  222.98   13.00
   0 -15  16   11.61    6.02
   0 -15  15  243.75   19.10
   0 -15  14   10.78    6.99
   0 -15  13   51.44    8.76
   0 -15  12    3.89    3.19
   0 -15  12    4.48    3.42
   0 -15  12   12.62    6.07
   0 -15  11  186.68   13.45
   0 -15  11  157.04   11.51
   0 -15  11  177.18   11.84
   0 -15  10   97.49   10.06
   0 -15  10  106.12    8.41
   0 -15  10   69.50    8.43
   0 -15  10   76.07    8.80
   0 -15   9   89.99    9.71
   0 -15   9   96.66    8.24
   0 -15   9   73.94    9.19
   0 -15   9   84.61    9.18
   0 -15   8  431.24   20.29
   0 -15   8  449.41   16.96
   0 -15   8  403.95   19.93
   0 -15   8  424.04   18.98
   0 -15   7   28.36    7.06
   0 -15   7   29.39    6.58
   0 -15   7   51.67    7.05
   0 -15   7   30.90    6.14
   0 -15   6   65.21    9.74
   0 -15   6   73.06   10.14
   0 -15   6   89.58    8.92
   0 -15   6   89.18    8.94
   0 -15   5    3.89    3.43
   0 -15   5  -16.06   10.52
   0 -15   5   -9.65    9.09
   0 -15   5    1.94    3.47
   0 -15   5    5.85    4.64
   0 -15   4   66.20    7.92
   0 -15   4   35.03    9.20
   0 -15   4   67.71   12.07
   0 -15   4   41.12    5.89
   0 -15   4   49.36    7.51
   0 -15   3   16.21    4.77
   0 -15   3   -6.81   10.07
   0 -15   3    8.72    7.04
   0 -15   3   -8.83    6.16
   0 -15   3   -9.78    7.34
   0 -15   2  147.51   10.24
   0 -15   2  130.56   12.54
   0 -15   2  127.51   10.82
   0 -15   2  128.13   12.66
   0 -15   1   22.28    4.78
   0 -15   1   21.98    4.92
   0 -15   1    7.23    6.20
   0 -15   1   19.13    6.18
   0 -15   1   24.50    6.50
   0 -15   0  127.81   11.62
   0 -15   0  138.80   10.14
   0 -15   0  138.51   11.91
   0 -15   0  134.34   11.55
   0 -15  -1   54.54    7.17
   0 -15  -1   38.38    6.85
   0 -15  -1   55.83    8.99
   0 -15  -1   48.29    7.36
   0 -15  -2   13.47    4.35
   0 -15  -2   11.48    4.65
   0 -15  -2   19.75    7.25
   0 -15  -2    9.74    4.24
   0 -15  -3    8.31    3.65
   0 -15  -3    7.51    3.88
   0 -15  -3    5.18    3.51
   0 -15  -4   -7.88    4.79
   0 -15  -4    4.99    3.59
   0 -15  -4    7.17    8.09
   0 -15  -4    8.60    3.62
   0 -15  -5    7.78    6.18
   0 -15  -5    4.27    4.22
   0 -15  -6    7.65    5.07
   0 -15  -6    3.82    5.40
   0 -15  -7   13.27    4.78
   0 -15  -7    2.77    4.28
   0 -15  -8    2.93    3.54
   0  15   8    1.52    2.73
   0 -15  -8   -3.05    4.07
   0 -15  -9    9.88    3.51
   0 -15 -10    0.52    2.11
   0 -15 -11   -7.54    2.67
   0 -15 -11   -0.65    1.57
   0 -16  18   95.44    6.58
   0 -16  17   31.99    4.97
   0 -16  16  215.14   13.49
   0 -16  15   86.31   11.04
   0 -16  14  156.65   12.79
   0 -16  13   10.53    5.00
   0 -16  12  129.59    9.51
   0 -16  12  136.19    9.75
   0 -16  12  118.37   10.18
   0 -16  11   17.22    4.64
   0 -16  11   22.03    5.32
   0 -16  11   15.13    5.02
   0 -16  10  305.75   15.57
   0 -16  10  288.42   15.33
   0 -16  10  281.03   15.54
   0 -16   9  177.52   12.19
   0 -16   9  186.48   10.59
   0 -16   9  158.80   12.50
   0 -16   9  156.47   12.36
   0 -16   8  186.44   12.37
   0 -16   8  164.84   10.19
   0 -16   8  173.30   13.52
   0 -16   8  183.57   13.95
   0 -16   7  239.27   13.61
   0 -16   7  254.91   13.11
   0 -16   7  240.77   16.21
   0 -16   7  224.59   15.93
   0 -16   6  140.76   10.84
   0 -16   6  152.95   14.67
   0 -16   6  154.74   10.78
   0 -16   6  156.64   14.13
   0 -16   5  385.21   16.52
   0 -16   5  385.89   14.97
   0 -16   5  422.02   24.18
   0 -16   5  370.43   16.45
   0 -16   5  403.35   22.97
   0 -16   4   25.17    5.38
   0 -16   4   22.17    5.08
   0 -16   4   29.03    9.76
   0 -16   4   18.78    5.63
   0 -16   4   23.72   10.19
   0 -16   3  363.90   15.30
   0 -16   3  400.10   22.07
   0 -16   3  381.10   17.20
   0 -16   3  360.68   15.90
   0 -16   3  411.80   21.69
   0 -16   2   43.69    8.81
   0 -16   2   33.87    8.24
   0 -16   2   37.53    5.64
   0 -16   2   42.30    5.62
   0 -16   2   43.59    7.42
   0 -16   1  714.83   24.09
   0 -16   1  712.87   25.40
   0 -16   1  674.92   24.35
   0 -16   0  110.45   10.54
   0 -16   0  101.53    9.95
   0 -16   0  124.57   10.82
   0 -16  -1  167.34   10.60
   0 -16  -1  171.95   12.00
   0 -16  -1  166.34   11.48
   0 -16  -2   94.32    8.29
   0 -16  -2   96.05    8.63
   0 -16  -2   82.51    8.11
   0 -16  -3   46.06    6.52
   0 -16  -3   49.50    5.98
   0 -16  -3   47.93    6.05
   0 -16  -3   62.58   11.79
   0 -16  -4  128.50   12.47
   0 -16  -4  116.73    9.66
   0 -16  -5   29.70    6.23
   0 -16  -6  203.37   12.16
   0 -16  -7    3.51    2.93
   0 -16  -8  227.01    9.85
   0 -16  -9    9.56    2.57
   0 -16  -9   11.14    2.63
   0 -16  -9   13.65    2.48
   0 -17  16    6.45    2.44
   0 -17  16    0.40    2.61
   0 -17  15   32.61    4.33
   0 -17  15   31.97    6.05
   0 -17  14    9.10    3.19
   0 -17  14    1.77    3.84
   0 -17  13    6.81    2.84
   0 -17  13  -10.20    4.66
   0 -17  12   13.47    3.84
   0 -17  12    8.18    3.35
   0 -17  11   -5.28    4.04
   0 -17  11   -0.44    3.46
   0 -17  10   -0.82    3.38
   0 -17  10    9.64    4.61
   0 -17  10    9.18    4.66
   0 -17   9   41.33    5.99
   0 -17   9   51.18    7.72
   0 -17   9   42.81    6.98
   0 -17   8   -0.06    3.21
   0 -17   8   12.92    4.70
   0 -17   8   -1.03    4.68
   0 -17   8    3.11    5.33
   0 -17   7   49.25    6.34
   0 -17   7   41.99    6.17
   0 -17   7   45.41    8.74
   0 -17   7   57.31    9.16
   0 -17   6    3.72    3.57
   0 -17   6   21.10    5.34
   0 -17   6    4.58    7.27
   0 -17   6    0.46    6.61
   0 -17   5    2.77    3.11
   0 -17   5    3.45    8.39
   0 -17   5    9.51    4.58
   0 -17   5   -7.58    9.17
   0 -17   4   41.03    5.35
   0 -17   4   41.54    9.56
   0 -17   4   57.46   11.14
   0 -17   4   43.89    6.75
   0 -17   4   39.73    5.37
   0 -17   3    1.86    5.70
   0 -17   3    1.58    6.26
   0 -17   3    0.83    4.25
   0 -17   3   -5.87    4.00
   0 -17   2   87.95    9.67
   0 -17   2   86.22    9.89
   0 -17   2   73.84    7.27
   0 -17   2   81.33    8.23
   0 -17   1    2.94    4.10
   0 -17   1    8.56    5.06
   0 -17   1   -8.19    5.31
   0 -17   1  -10.38    6.52
   0 -17   0   54.89    7.07
   0 -17   0   50.92    7.02
   0 -17   0   31.04    5.62
   0 -17   0   26.02    6.01
   0 -17  -1    9.21    4.30
   0 -17  -1   12.12    4.59
   0 -17  -1  -15.47    7.41
   0 -17  -1  -17.38    7.40
   0 -17  -2   63.91    6.46
   0 -17  -2   48.62    6.89
   0 -17  -2   58.66    6.17
   0 -17  -3   -8.97    8.20
   0 -17  -3    8.32    9.10
   0 -17  -4   20.05    6.76
   0 -17  -4   24.88    4.99
   0 -17  -5   72.77    7.34
   0 -17  -5   80.63    7.28
   0 -17  -6   64.52    5.78
   0 -17  -6   63.80    5.69
   0 -17  -7  161.58    7.79
   0 -17  -7  163.62    7.72
   0 -18  14   56.65    5.88
   0 -18  13    5.64    2.95
   0 -18  12   78.26    6.56
   0 -18  11   12.03    3.67
   0 -18  11   17.09    3.73
   0 -18  10   91.55    7.71
   0 -18  10   87.99    7.57
   0 -18  10   98.93    7.28
   0 -18   9    8.26    3.24
   0 -18   9   16.40    5.37
   0 -18   8   55.68    5.58
   0 -18   8   72.56    6.07
   0 -18   8   64.15    7.89
   0 -18   8   59.75    7.72
   0 -18   7   31.61    7.18
   0 -18   7   27.04    6.84
   0 -18   7   16.93    3.48
   0 -18   7   24.25    4.50
   0 -18   6   49.92    5.10
   0 -18   6   59.35    5.95
   0 -18   6   70.85   10.34
   0 -18   6   66.06   10.52
   0 -18   5   72.32    6.94
   0 -18   5   83.63   12.95
   0 -18   5   74.08   11.27
   0 -18   4   34.99    8.08
   0 -18   4   40.44    5.71
   0 -18   4   43.16    8.25
   0 -18   3   31.99    4.29
   0 -18   3   36.96    7.11
   0 -18   3   40.50    5.68
   0 -18   3   43.81    7.05
   0 -18   2    6.88    2.91
   0 -18   2   16.06    4.61
   0 -18   2   18.62    4.81
   0 -18   2   19.14    5.54
   0 -18   1   42.83    5.21
   0 -18   1   63.02    6.72
   0 -18   1   54.16    6.39
   0 -18   1   56.67    6.62
   0 -18   0   -1.52    3.55
   0 -18   0   -2.39    4.44
   0 -18   0    8.66    3.66
   0 -18   0   12.34    3.98
   0 -18  -1   36.73    5.67
   0 -18  -1   38.35    4.87
   0 -18  -1   36.50    5.89
   0 -18  -2  -13.84    6.03
   0 -18  -2  -11.56    6.07
   0 -18  -3   21.96    4.93
   0 -18  -3   20.12    4.05
   0 -18  -4   -2.82    3.05
   0 -18  -4    2.02    2.51
   0 -18  -5    8.06    2.41
   0 -18  -5   11.14    2.49
   0 -19   8   17.62    4.60
   0 -19   8   15.66    4.42
   0 -19   7  167.73   11.20
   0 -19   7  171.06   11.47
   0 -19   6   19.37    3.38
   0 -19   6    5.85    5.76
   0 -19   6   15.89    6.42
   0 -19   5   79.29    5.78
   0 -19   5   97.50   10.29
   0 -19   5   98.51    9.72
   0 -19   4   22.42    3.73
   0 -19   4   29.17    5.51
   0 -19   4   38.02    6.45
   0 -19   3   66.36    6.70
   0 -19   3   75.92    7.25
   0 -19   3   76.63    6.00
   0 -19   2   38.79    4.89
   0 -19   2   39.51    4.98
   0 -19   2   49.54    5.42
   0 -19   1   49.56    5.22
   0 -19   0   44.33    5.12
   0 -19  -1   22.41    4.29
   1 -19  -2   32.02    4.43
   1 -19  -1   29.69    5.47
   1 -19  -1   25.24    4.68
   1 -19   0   50.60    5.94
   1 -19   0   41.26    5.17
   1 -19   1   11.91    3.94
   1 -19   1   12.65    3.25
   1 -19   2   24.82    4.90
   1 -19   2   17.38    3.26
   1 -19   3   35.06    5.07
   1 -19   3   22.64    3.33
   1 -19   4   32.86    4.83
   1 -19   4   46.04    7.37
   1 -19   5   13.00    3.66
   1 -19   5   32.48    7.59
   1 -19   5   30.89    8.15
   1 -19   6   44.80    4.37
   1 -19   6   74.75    9.63
   1 -19   6   61.12    5.60
   1 -19   6   67.93    9.26
   1 -19   7   47.67    6.81
   1 -19   7   26.35    3.76
   1 -19   8    5.03    2.53
   1 -19   9    7.33    2.56
   1 -19  10    0.15    2.05
   1 -19  11    4.59    2.16
   1 -18  -5    0.85    2.32
   1 -18  -5   -0.09    2.37
   1 -18  -4   14.29    3.57
   1 -18  -4   16.11    3.84
   1 -18  -3    1.43    4.31
   1 -18  -3    5.62    5.00
   1 -18  -2   90.11    9.96
   1 -18  -2   90.78    9.71
   1 -18  -1   36.26    6.05
   1 -18  -1   42.42    6.74
   1 -18   0  104.00    7.96
   1 -18   0   83.27    7.57
   1 -18   0   98.53    8.52
   1 -18   0   98.18    7.97
   1 -18   1  127.47    9.24
   1 -18   1  110.89    8.51
   1 -18   1  131.13    9.61
   1 -18   1  113.37    9.27
   1 -18   2   14.55    5.18
   1 -18   2   11.31    4.02
   1 -18   2   18.91    5.47
   1 -18   2   26.28    6.45
   1 -18   3  183.87    9.74
   1 -18   3  188.78   12.57
   1 -18   3  210.07   11.33
   1 -18   3  205.39   13.77
   1 -18   4    6.90    3.15
   1 -18   4    9.00    6.77
   1 -18   4    9.07    3.19
   1 -18   4   12.03    4.65
   1 -18   5  110.31   13.45
   1 -18   5   96.54   12.70
   1 -18   5   66.16    6.42
   1 -18   5   90.99    8.30
   1 -18   6   -2.12    6.40
   1 -18   6   -1.48    2.91
   1 -18   6    6.35    4.26
   1 -18   7   96.34    8.04
   1 -18   7   92.71    9.83
   1 -18   7  110.37    7.95
   1 -18   7  101.73   10.47
   1 -18   8   42.05    5.55
   1 -18   8   49.88    7.50
   1 -18   8   59.83    6.68
   1 -18   8   57.29    7.69
   1 -18   9  131.54    8.92
   1 -18   9  129.18   10.01
   1 -18   9  139.39   10.14
   1 -18  10   56.03    6.35
   1 -18  10   73.44    7.27
   1 -18  10   69.92    7.04
   1 -18  11   47.40    5.88
   1 -18  12  104.79    8.21
   1 -18  13   11.03    4.00
   1 -18  14   77.55    8.06
   1 -18  15    1.14    2.51
   1 -17  -7   48.88    4.55
   1 -17  -7   46.06    4.61
   1 -17  -6    3.03    2.56
   1 -17  -6   -9.06    4.09
   1 -17  -6   -3.35    3.68
   1 -17  -5   30.86    5.24
   1 -17  -5   19.37    4.78
   1 -17  -5   17.45    4.51
   1 -17  -4  -16.69    8.26
   1 -17  -4  -30.50    9.60
   1 -17  -3  -27.83   11.98
   1 -17  -3  -27.94   10.04
   1 -17  -2    6.40    3.77
   1 -17  -2  -30.28    9.72
   1 -17  -2  -26.77    8.36
   1 -17  -2   11.94    4.21
   1 -17  -1   11.68    5.00
   1 -17  -1  -12.44    7.35
   1 -17  -1  -23.65    7.75
   1 -17  -1    5.35    4.29
   1 -17   0    8.32    4.88
   1 -17   0  -12.30    6.76
   1 -17   0  -25.09    6.85
   1 -17   0    7.27    4.69
   1 -17   1   11.19    5.93
   1 -17   1   10.39    5.50
   1 -17   1   -3.27    6.12
   1 -17   2   10.95    6.32
   1 -17   2    7.86    5.70
   1 -17   2    8.21    3.62
   1 -17   2   -6.50    4.62
   1 -17   2   -0.05    5.75
   1 -17   3   -0.95    6.74
   1 -17   3   10.41    6.36
   1 -17   3    5.38    3.93
   1 -17   3   -4.67    4.36
   1 -17   3    6.06    5.12
   1 -17   4   21.17    9.39
   1 -17   4   12.97    8.32
   1 -17   4    6.50    3.31
   1 -17   4    5.81    3.41
   1 -17   4   10.13    5.27
   1 -17   5   10.35    8.40
   1 -17   5   13.17    9.03
   1 -17   5    7.28    4.60
   1 -17   5   -0.50    2.78
   1 -17   5    0.75    4.38
   1 -17   6   11.28    4.41
   1 -17   6   10.34    7.68
   1 -17   6   28.72    6.55
   1 -17   6   26.48    8.44
   1 -17   7   -1.51    3.70
   1 -17   7   10.67    6.69
   1 -17   7    4.21    4.90
   1 -17   7   11.71    7.14
   1 -17   8    6.74    3.98
   1 -17   8   19.29    6.68
   1 -17   8   16.56    6.51
   1 -17   8   25.21    5.77
   1 -17   9   29.92    6.14
   1 -17   9   17.52    6.04
   1 -17   9   12.59    5.45
   1 -17  10   49.99    7.10
   1 -17  10   61.42    7.90
   1 -17  10   46.53    6.67
   1 -17  11   29.00    5.33
   1 -17  11   26.90    5.21
   1 -17  12   13.56    4.61
   1 -17  13   12.31    4.77
   1 -17  14   -3.66    5.67
   1 -17  15   45.13    7.15
   1 -17  16    5.14    3.17
   1 -17  17   35.60    4.23
   1 -16  -9  212.81    8.86
   1 -16  -9  220.45    8.94
   1 -16  -9  190.90    8.66
   1 -16  -8   57.33    5.93
   1 -16  -8   59.74    5.82
   1 -16  -7   91.50    8.12
   1 -16  -6  283.80   16.21
   1 -16  -5   57.18    8.30
   1 -16  -4  265.55   15.10
   1 -16  -3   43.66    6.28
   1 -16  -3   36.94    6.50
   1 -16  -3   33.34    5.46
   1 -16  -2  240.93   13.70
   1 -16  -2  233.17   13.46
   1 -16  -2  252.20   13.33
   1 -16  -1   10.78    5.57
   1 -16  -1   12.99    5.41
   1 -16  -1   12.71    4.85
   1 -16   0  323.08   16.75
   1 -16   0  270.94   14.01
   1 -16   0  296.60   16.01
   1 -16   0  329.70   16.32
   1 -16   0  266.82   15.09
   1 -16   1    4.08    3.23
   1 -16   1    3.77    5.70
   1 -16   1   -0.25    5.70
   1 -16   1  -18.11    7.83
   1 -16   1  -18.02    8.33
   1 -16   2  243.16   13.04
   1 -16   2  275.39   15.22
   1 -16   2  260.99   16.92
   1 -16   2  262.02   17.48
   1 -16   2  228.21   13.53
   1 -16   3  114.33    9.67
   1 -16   3  106.28   12.74
   1 -16   3  115.08   12.87
   1 -16   3  111.74   10.34
   1 -16   3   90.46    8.77
   1 -16   4  153.15   10.98
   1 -16   4  145.00   11.69
   1 -16   4  159.46   16.35
   1 -16   4  138.18   15.77
   1 -16   4  138.76   10.21
   1 -16   5  232.61   13.83
   1 -16   5  222.43   13.45
   1 -16   5  241.92   18.55
   1 -16   5  231.88   18.19
   1 -16   5  208.44   11.83
   1 -16   6   20.53    5.44
   1 -16   6    7.54    7.24
   1 -16   6   17.59    8.18
   1 -16   6   18.65    5.78
   1 -16   6   15.32    4.13
   1 -16   7  267.37   16.86
   1 -16   7  291.99   15.56
   1 -16   7  284.84   17.36
   1 -16   7  296.63   14.77
   1 -16   8   39.64    7.93
   1 -16   8   30.80    6.41
   1 -16   8   30.54    7.40
   1 -16   8   31.03    5.67
   1 -16   9  224.71   14.16
   1 -16   9  209.68   14.07
   1 -16   9  208.55   14.05
   1 -16   9  218.16   11.92
   1 -16  10   39.66    6.91
   1 -16  10   59.23    8.23
   1 -16  10   53.05    7.61
   1 -16  11  137.44   11.28
   1 -16  11  152.96   10.90
   1 -16  11  160.39   11.41
   1 -16  12   63.57    8.49
   1 -16  12   81.17    7.64
   1 -16  12   87.13    8.02
   1 -16  13   88.49    9.67
   1 -16  14   37.73    8.50
   1 -16  15  160.10   14.65
   1 -16  16   15.37    5.21
   1 -16  17    8.15    3.40
   1 -16  18   42.35    4.70
   1 -15 -11    6.58    2.49
   1 -15 -11    2.12    1.92
   1 -15 -10  100.75    7.30
   1 -15  -9    8.17    3.68
   1 -15  -8  153.48   11.06
   1 -15  -7   25.66    5.73
   1 -15  -7   12.98    5.93
   1 -15  -6   82.71    9.42
   1 -15  -6   76.54   10.39
   1 -15  -5   60.23    9.75
   1 -15  -5   31.58    7.12
   1 -15  -4   54.45    6.61
   1 -15  -4   48.33    7.51
   1 -15  -4   63.89    6.89
   1 -15  -3   91.40   13.09
   1 -15  -3   87.59    8.56
   1 -15  -3   78.06    8.96
   1 -15  -3   96.92    9.08
   1 -15  -2  222.23   16.05
   1 -15  -2  183.88   12.39
   1 -15  -2  200.44   13.17
   1 -15  -2  196.82   12.89
   1 -15  -1  457.24   21.26
   1 -15  -1  434.71   18.68
   1 -15  -1  470.30   19.79
   1 -15  -1  457.11   20.38
   1 -15   0   37.15    5.89
   1 -15   0   28.80    6.88
   1 -15   0   19.38    6.09
   1 -15   0   26.38    5.78
   1 -15   1  378.75   19.81
   1 -15   1  361.60   16.79
   1 -15   1  408.90   19.96
   1 -15   1  402.65   18.40
   1 -15   1  380.96   16.72
   1 -15   2   64.95    7.92
   1 -15   2   88.69   10.88
   1 -15   2   84.61   10.69
   1 -15   2   98.22    9.08
   1 -15   3  132.59   10.54
   1 -15   3  169.04   11.87
   1 -15   3  148.33   11.30
   1 -15   3  152.82   14.40
   1 -15   3  159.76   15.00
   1 -15   4   90.63    8.91
   1 -15   4   91.06   12.03
   1 -15   4   88.57    9.51
   1 -15   4  105.50   12.88
   1 -15   4   75.88    7.81
   1 -15   5  145.03   10.16
   1 -15   5  147.36   11.27
   1 -15   5  161.40   11.79
   1 -15   5  142.55   13.72
   1 -15   5  143.37   14.46
   1 -15   6  126.16    9.13
   1 -15   6  139.79   10.87
   1 -15   6  123.07   10.51
   1 -15   6  113.94   12.41
   1 -15   6  130.30   13.00
   1 -15   7  213.22   12.85
   1 -15   7  179.04   12.84
   1 -15   7  168.46   14.03
   1 -15   7  196.79   14.60
   1 -15   8   83.86    9.20
   1 -15   8   85.38    9.48
   1 -15   8   72.53    9.60
   1 -15   8  109.90    9.73
   1 -15   9   23.40    6.20
   1 -15   9   46.89    7.12
   1 -15   9   30.14    7.24
   1 -15   9   27.31    6.63
   1 -15  10  636.33   19.60
   1 -15  10  655.32   23.71
   1 -15  10  655.10   23.38
   1 -15  11   31.57    6.10
   1 -15  11   40.83    8.09
   1 -15  11   39.05    6.66
   1 -15  12  499.89   18.38
   1 -15  12  462.61   17.88
   1 -15  13   99.20   11.99
   1 -15  14  287.40   20.03
   1 -15  15  134.63   15.87
   1 -15  16  167.57   13.73
   1 -15  17  215.62   12.92
   1 -15  18   57.84    6.48
   1 -15  19  196.45    9.47
   1 -14 -13   18.02    2.79
   1 -14 -12    4.43    2.64
   1 -14 -12   -3.42    2.64
   1 -14 -11    2.62    2.93
   1 -14 -10   -1.69    4.27
   1 -14  -9   54.73    7.41
   1 -14  -9   63.38    6.99
   1 -14  -8  -12.82    7.63
   1 -14  -8   -2.59    4.15
   1 -14  -7   39.26    9.93
   1 -14  -7   45.72    7.25
   1 -14  -6   38.65    8.17
   1 -14  -6   58.56    9.12
   1 -14  -5   12.93    5.51
   1 -14  -5   31.53    8.46
   1 -14  -4   63.72   11.21
   1 -14  -4   76.46    8.03
   1 -14  -4   60.79    7.23
   1 -14  -4   60.65    7.52
   1 -14  -3   14.81    4.72
   1 -14  -3   21.62    6.48
   1 -14  -3   22.27    8.01
   1 -14  -3   11.12    4.75
   1 -14  -3   14.85    4.79
   1 -14  -2    2.08    4.41
   1 -14  -2   13.63    6.58
   1 -14  -2   18.66    6.83
   1 -14  -2    6.83    4.16
   1 -14  -2    7.16    4.06
   1 -14  -1   -0.93    4.20
   1 -14  -1    8.19    4.00
   1 -14  -1    6.06    5.66
   1 -14  -1   17.46    6.70
   1 -14  -1   -2.13    4.81
   1 -14  -1   -5.73    5.73
   1 -14   0   -3.74    6.15
   1 -14   0    2.53    3.95
   1 -14   0    6.95    3.91
   1 -14   0    3.14    4.89
   1 -14   0    3.90    5.05
   1 -14   1  176.28   13.62
   1 -14   1  175.10   11.75
   1 -14   1  158.51   13.51
   1 -14   1  180.13   12.91
   1 -14   1  197.82   14.64
   1 -14   1  175.85   11.94
   1 -14   2   81.64   10.13
   1 -14   2  127.27   12.54
   1 -14   2   74.37    8.12
   1 -14   2   77.60   18.28
   1 -14   2   94.29    9.44
   1 -14   2   89.36    8.97
   1 -14   2   95.97   11.14
   1 -14   3    5.47   10.92
   1 -14   3   -0.45    3.68
   1 -14   3  -15.40    7.64
   1 -14   3   -8.92    9.37
   1 -14   3   -1.49    7.01
   1 -14   4   18.82    4.21
   1 -14   4   41.51   14.57
   1 -14   4   36.10    5.94
   1 -14   4   28.23    5.64
   1 -14   4   29.78    7.09
   1 -14   4   31.80    7.56
   1 -14   5    7.22    3.54
   1 -14   5   28.88   11.60
   1 -14   5    9.95    4.24
   1 -14   5   13.86    5.25
   1 -14   5   36.17    9.83
   1 -14   5    3.92    6.96
   1 -14   5   11.07    6.09
   1 -14   6   11.97    3.96
   1 -14   6    8.14    5.96
   1 -14   6   12.39    4.41
   1 -14   6   25.77   10.63
   1 -14   6    6.78    5.60
   1 -14   6   17.17    5.62
   1 -14   7    9.18    4.55
   1 -14   7   -2.34    6.68
   1 -14   7   17.35    5.63
   1 -14   7   -1.19    5.87
   1 -14   8  266.91   15.86
   1 -14   8  288.19   14.23
   1 -14   8  270.51   15.97
   1 -14   8  318.10   16.91
   1 -14   8  279.30   16.14
   1 -14   9    0.03    4.31
   1 -14   9    7.91    4.68
   1 -14   9   -1.23    4.81
   1 -14   9    5.86    5.37
   1 -14  10    5.48    5.31
   1 -14  10   14.31    5.21
   1 -14  10    9.34    4.73
   1 -14  11   25.71    5.75
   1 -14  11    9.77    5.42
   1 -14  11   23.66    5.64
   1 -14  12    7.97    3.86
   1 -14  12    4.98    5.62
   1 -14  12    4.81    4.07
   1 -14  13    2.67    7.06
   1 -14  14   -0.03    8.13
   1 -14  15    1.26    8.30
   1 -14  16   13.44    6.63
   1 -14  17   23.95    6.32
   1 -14  18   88.46    8.54
   1 -14  19   33.40    5.13
   1 -14  20   17.07    3.38
   1 -13 -14   -0.31    2.00
   1 -13 -13   32.61    4.57
   1 -13 -12   47.81    5.88
   1 -13 -11  118.16    9.78
   1 -13 -11  122.97    8.47
  -1  13  10   72.97    6.71
   1 -13 -10   73.61    8.81
   1 -13 -10   91.16    8.08
  -1  13   9   48.79    5.91
   1 -13  -9   47.47    6.79
   1 -13  -9   55.53    9.03
   1 -13  -8  234.11   14.12
   1 -13  -8  255.89   20.34
   1 -13  -7   10.14    6.33
   1 -13  -7   14.74    8.06
   1 -13  -6  319.32   18.60
   1 -13  -6  287.25   13.47
   1 -13  -6  299.01   18.89
   1 -13  -5   52.80   10.09
   1 -13  -5   32.54    8.00
   1 -13  -5   43.85    6.52
   1 -13  -4  574.93   22.85
   1 -13  -4  637.31   27.39
   1 -13  -4  566.91   19.98
   1 -13  -4  568.91   20.70
   1 -13  -4  573.67   20.57
   1 -13  -3  247.24   27.47
   1 -13  -3  302.53   15.13
   1 -13  -3  252.58   15.08
   1 -13  -3  266.68   17.08
   1 -13  -3  265.83   14.17
   1 -13  -3  263.19   14.68
   1 -13  -3  282.19   15.11
   1 -13  -2  182.06   24.36
   1 -13  -2  245.35   14.72
   1 -13  -2  193.98   24.91
   1 -13  -2  228.99   13.75
   1 -13  -2  196.90   13.17
   1 -13  -2  232.95   15.38
   1 -13  -2  233.05   13.93
   1 -13  -2  227.01   12.16
   1 -13  -2  231.81   13.97
   1 -13  -1  124.92   20.65
   1 -13  -1  139.26   11.71
   1 -13  -1  154.78   12.10
   1 -13  -1  128.69   21.46
   1 -13  -1  171.88   12.23
   1 -13  -1  140.25   10.81
   1 -13  -1  153.33   11.76
   1 -13  -1  153.15   10.41
   1 -13  -1  156.41   11.86
   1 -13   0   97.46    9.10
   1 -13   0   69.67   16.80
   1 -13   0  101.05    9.97
   1 -13   0   92.47    9.84
   1 -13   0  107.98    9.09
   1 -13   0   87.81    9.00
   1 -13   0   95.82    9.67
   1 -13   0   79.86    9.02
   1 -13   0   87.46   17.02
   1 -13   1  213.12   12.91
   1 -13   1  238.79   30.02
   1 -13   1  225.85   13.75
   1 -13   1  235.66   14.13
   1 -13   1  231.98   14.07
   1 -13   1  239.51   13.31
   1 -13   1  230.39   14.98
   1 -13   1  235.45   15.61
   1 -13   1  228.89   29.33
   1 -13   2   19.50    5.40
   1 -13   2   27.26    6.32
   1 -13   2   13.93    4.62
   1 -13   2   17.49    9.85
   1 -13   2   15.35    6.18
   1 -13   2    6.79    7.02
   1 -13   2   18.23    4.71
   1 -13   2   17.36   12.39
   1 -13   2   10.96    5.33
   1 -13   3  347.62   17.40
   1 -13   3  349.71   19.78
   1 -13   3  269.58   13.63
   1 -13   3  268.46   14.37
   1 -13   3  336.61   19.42
   1 -13   3  288.20   14.93
   1 -13   3  352.95   38.80
   1 -13   3  351.67   38.66
   1 -13   3  330.36   16.51
   1 -13   4   45.49    6.67
   1 -13   4   42.74   15.52
   1 -13   4   54.17   17.21
   1 -13   4   25.56    5.31
   1 -13   4   28.68    6.43
   1 -13   4   38.73    6.64
   1 -13   4   43.53    8.03
   1 -13   5  121.12   11.25
   1 -13   5   93.49   10.25
   1 -13   5  103.63    8.52
   1 -13   5  120.37   10.05
   1 -13   5  113.88    9.37
   1 -13   5   94.95   10.13
   1 -13   5  102.63   20.36
   1 -13   5  106.15   20.16
   1 -13   6    3.67    5.90
   1 -13   6    4.28    3.00
   1 -13   6   16.85   10.31
   1 -13   6   21.79    7.47
   1 -13   6   15.17   11.15
   1 -13   6   23.02    5.97
   1 -13   6    6.31    5.18
   1 -13   6    9.13    4.44
   1 -13   7  361.03   15.78
   1 -13   7  333.97   34.27
   1 -13   7  367.22   17.62
   1 -13   7  356.29   36.02
   1 -13   7  348.91   18.06
   1 -13   7  373.63   17.01
   1 -13   7  380.59   18.18
   1 -13   7  354.91   18.05
   1 -13   8  252.99   13.28
   1 -13   8  247.27   29.48
   1 -13   8  263.88   15.07
   1 -13   8  298.36   32.89
   1 -13   8  261.88   15.37
   1 -13   8  252.75   14.50
   1 -13   8  252.00   15.28
   1 -13   8  268.26   15.32
   1 -13   9   49.81    7.77
   1 -13   9   32.39    6.24
   1 -13   9   66.16    8.90
   1 -13   9   21.80    8.64
   1 -13   9   26.40    9.51
   1 -13   9   49.62    7.47
   1 -13   9   58.35    7.02
   1 -13   9   36.20    6.19
   1 -13  10   38.17    7.51
   1 -13  10   28.10   10.07
   1 -13  10   54.41    7.06
   1 -13  10   16.33    8.65
   1 -13  10   30.22    5.92
   1 -13  10   24.92    5.41
   1 -13  10   70.97    8.81
   1 -13  10   36.89    6.92
   1 -13  11   70.86    7.80
   1 -13  11   73.47    9.60
   1 -13  11   67.30    7.79
   1 -13  11   65.40    8.59
   1 -13  12  477.62   22.88
   1 -13  12  494.11   20.21
   1 -13  12  498.92   20.24
   1 -13  13  113.14   13.40
   1 -13  13  125.70   11.26
   1 -13  13  123.71   10.49
   1 -13  14  134.04   15.81
   1 -13  14  134.69   10.06
   1 -13  14  127.31   11.41
   1 -13  15   13.43    9.00
   1 -13  15   14.02    4.15
   1 -13  15   17.01    6.44
   1 -13  16  142.35   13.59
   1 -13  16  151.59   12.05
   1 -13  17   64.02    8.80
   1 -13  17   65.64    7.79
   1 -13  18   66.13    8.25
   1 -13  19   29.06    5.29
   1 -13  20    6.50    2.93
   1 -13  21   27.63    3.52
   1 -12 -15    0.41    2.10
   1 -12 -14    3.41    3.07
   1 -12 -13    3.10    3.63
   1 -12 -12    2.15    2.57
   1 -12 -12    0.70    3.97
  -1  12  12   -0.46    2.99
   1 -12 -11    1.56    3.71
   1 -12 -11   -2.50    5.00
  -1  12  11    1.65    3.53
   1 -12 -10   10.16    4.19
   1 -12 -10    5.89    5.62
  -1  12  10    4.68    3.57
   1 -12  -9   -5.93    7.67
   1 -12  -9   -5.50    4.44
   1 -12  -8    4.49    9.19
   1 -12  -8    7.64    4.82
   1 -12  -7   -8.22    7.00
   1 -12  -7    1.78    2.91
   1 -12  -7    2.29    4.61
   1 -12  -6    4.44    5.22
   1 -12  -6   13.30    4.56
   1 -12  -6   13.99    5.96
   1 -12  -5    9.92    5.13
   1 -12  -5    3.84    5.57
   1 -12  -5    9.57    4.28
   1 -12  -4   87.70    8.86
   1 -12  -4   79.93   15.13
   1 -12  -4   62.39   13.49
   1 -12  -4   78.02    8.82
   1 -12  -4  117.86    9.53
   1 -12  -4   87.07    8.19
   1 -12  -4   99.62   11.36
   1 -12  -4   93.00    8.45
   1 -12  -3   44.85    7.11
   1 -12  -3   39.27    9.37
   1 -12  -3   47.47    7.05
   1 -12  -3   43.29    6.33
   1 -12  -3   47.28    7.03
   1 -12  -3   50.50    6.19
   1 -12  -3   44.98    6.27
   1 -12  -3   28.40   10.12
   1 -12  -3   43.87    7.77
   1 -12  -2   87.65    9.46
   1 -12  -2  104.22    9.72
   1 -12  -2   72.10   16.22
   1 -12  -2   99.69    9.10
   1 -12  -2   88.17    8.66
   1 -12  -2   81.19    7.62
   1 -12  -2  101.33    8.96
   1 -12  -2   93.29   16.25
   1 -12  -2   83.80    8.78
   1 -12  -1   89.41    8.50
   1 -12  -1  108.83    8.68
   1 -12  -1  105.18   10.07
   1 -12  -1  105.47    9.46
   1 -12  -1   88.43    8.55
   1 -12  -1   99.14   18.01
   1 -12  -1   85.04    8.64
   1 -12  -1  112.59    9.92
   1 -12  -1   87.34    8.87
   1 -12  -1   79.40   16.60
   1 -12   0   11.67    3.51
   1 -12   0   16.00    4.20
   1 -12   0   20.00    7.99
   1 -12   0   16.27    5.23
   1 -12   0   17.61    4.90
   1 -12   0    9.48    3.84
   1 -12   0   13.65    4.15
   1 -12   0   14.11    4.13
   1 -12   0   36.16    7.13
   1 -12   0   17.26    9.84
   1 -12   1   23.08    4.73
   1 -12   1   22.99    4.74
   1 -12   1   26.70    9.93
   1 -12   1   20.09    4.71
   1 -12   1   28.98    5.87
   1 -12   1   17.11    4.14
   1 -12   1   17.20    5.17
   1 -12   1    9.95    3.85
   1 -12   1   35.38    6.93
   1 -12   1   14.04   10.02
   1 -12   2  118.83    9.01
   1 -12   2  131.88    9.90
   1 -12   2  118.84    9.46
   1 -12   2  116.38    9.70
   1 -12   2  121.51    9.67
   1 -12   2  116.16   21.73
   1 -12   2  120.64   10.03
   1 -12   2  136.22   11.40
   1 -12   2  131.34   11.41
   1 -12   2  118.29   21.35
   1 -12   3   12.15    3.99
   1 -12   3   10.03    3.21
   1 -12   3    9.83    8.76
   1 -12   3   10.50    4.85
   1 -12   3   19.22    4.85
   1 -12   3   37.06    6.45
   1 -12   3   15.02   10.12
   1 -12   3    8.21    4.94
   1 -12   3   30.94    6.68
   1 -12   3   28.38    6.74
   1 -12   4  173.93   25.58
   1 -12   4  159.10   12.22
   1 -12   4  183.67   11.63
   1 -12   4  192.20   12.56
   1 -12   4  183.83   26.56
   1 -12   4  174.87   12.79
   1 -12   4  176.44   12.15
   1 -12   4  165.47   10.24
   1 -12   4  164.66   10.72
   1 -12   5   39.75    6.23
   1 -12   5   22.10    4.69
   1 -12   5   26.03    9.29
   1 -12   5   27.41    5.82
   1 -12   5   46.39    6.62
   1 -12   5   43.01    7.92
   1 -12   5   17.97    3.56
   1 -12   5   21.59    4.67
   1 -12   5   42.16    6.54
  -1  12  -5   38.02   12.08
   1 -12   5   22.32   11.78
   1 -12   6  156.38   10.55
   1 -12   6  134.67   10.75
   1 -12   6  132.48    8.71
   1 -12   6  152.14   11.01
   1 -12   6  151.59   22.92
   1 -12   6  140.47    9.67
   1 -12   6  145.87   22.45
   1 -12   6  152.11   11.64
   1 -12   6  134.99   10.94
   1 -12   6  139.77   10.74
   1 -12   7   -1.77    5.03
   1 -12   7    1.35    9.04
   1 -12   7    9.85    4.97
   1 -12   7   21.03    6.49
   1 -12   7   -1.92    4.99
   1 -12   7    0.64    4.73
   1 -12   7    5.39    3.53
   1 -12   7  -11.71   11.34
   1 -12   7    8.08    4.05
   1 -12   8   68.24    7.78
   1 -12   8   73.67    8.40
   1 -12   8   54.06    6.79
   1 -12   8   55.55    7.14
   1 -12   8   55.46    7.15
   1 -12   8   74.59    8.04
   1 -12   8   56.71   13.71
   1 -12   8   48.12   12.80
   1 -12   8   63.15    7.15
   1 -12   9   77.28    7.62
   1 -12   9   86.51    8.95
   1 -12   9   82.52   16.61
   1 -12   9   67.26    7.73
   1 -12   9   74.62    7.92
   1 -12   9   76.61    8.15
   1 -12   9   77.93    8.24
   1 -12   9   60.84   13.68
   1 -12   9   69.48    8.38
   1 -12  10  548.27   17.67
   1 -12  10  641.67   21.88
   1 -12  10  617.23   21.57
   1 -12  10  593.39   19.50
   1 -12  10  621.59   43.15
   1 -12  10  601.92   23.49
   1 -12  10  596.55   41.39
   1 -12  10  596.40   21.13
   1 -12  10  621.65   21.90
   1 -12  11  121.65    9.55
   1 -12  11  152.10   10.27
   1 -12  11  132.84   11.09
   1 -12  11  126.88   11.71
   1 -12  11  130.90    9.89
   1 -12  11  135.88   10.78
   1 -12  12    0.21    4.26
   1 -12  12   -0.07    4.35
   1 -12  12    0.26    5.09
   1 -12  13  223.34   13.48
   1 -12  13  200.14   16.44
   1 -12  13  208.59   13.98
   1 -12  14   31.93    7.30
   1 -12  14   26.80    5.56
   1 -12  14   19.18    8.97
   1 -12  15  223.05   12.05
   1 -12  15  227.56   18.79
   1 -12  15  238.03   15.34
   1 -12  16   -0.64    5.76
   1 -12  16    1.68    5.40
   1 -12  17   64.69    9.27
   1 -12  17   77.77    8.65
   1 -12  18   51.58    7.66
   1 -12  18   59.08    7.13
   1 -12  19  101.67    9.13
   1 -12  19  118.91    8.57
   1 -12  20   15.92    3.98
   1 -12  20   10.33    2.98
   1 -12  21    6.07    2.59
   1 -11 -16   31.36    3.98
   1 -11 -15  143.80    8.89
   1 -11 -14    1.52    3.36
  -1  11  14    1.99    2.88
   1 -11 -13  119.27    9.93
  -1  11  13  107.44    8.22
   1 -11 -13  111.53    7.55
   1 -11 -12    3.96    4.91
  -1  11  12    5.46    4.15
   1 -11 -12    4.17    2.91
   1 -11 -11  266.89   16.23
  -1  11  11  263.16   13.47
   1 -11 -11  270.70   13.63
   1 -11 -10   94.73    8.74
   1 -11 -10   79.46   10.32
   1 -11  -9  247.49   14.20
   1 -11  -9  275.19   19.97
   1 -11  -8  111.43   10.15
   1 -11  -8  122.19   14.47
   1 -11  -7  299.68   13.68
   1 -11  -7  324.67   17.51
   1 -11  -7  289.03   18.62
   1 -11  -6  757.22   22.38
   1 -11  -6  746.64   26.71
   1 -11  -5  276.38   13.94
   1 -11  -5  264.81   15.44
   1 -11  -4  790.00   26.88
   1 -11  -4  776.55   23.41
   1 -11  -4  677.55   19.89
   1 -11  -4  737.49   42.51
   1 -11  -4  761.68   24.56
   1 -11  -4  734.89   42.31
   1 -11  -4  732.55   21.90
   1 -11  -4  709.27   21.99
   1 -11  -3   35.17    6.52
   1 -11  -3   21.91    4.71
   1 -11  -3   30.64    5.18
   1 -11  -3   29.75   10.22
   1 -11  -3   34.10   10.05
   1 -11  -3   22.17    4.82
   1 -11  -3   29.35    4.94
   1 -11  -3   27.54    4.70
   1 -11  -3   40.60    6.24
   1 -11  -3   28.76    4.81
   1 -11  -2  275.29   13.08
   1 -11  -2  286.33   14.09
   1 -11  -2  272.29   26.86
   1 -11  -2  295.71   15.28
   1 -11  -2  303.07   14.94
   1 -11  -2  261.23   12.70
   1 -11  -2  294.51   13.05
   1 -11  -2  324.15   15.05
   1 -11  -2  301.15   27.86
   1 -11  -2  293.31   14.49
   1 -11  -1   14.52    4.30
   1 -11  -1   27.44    5.76
   1 -11  -1   16.60    4.70
   1 -11  -1   13.44    4.15
   1 -11  -1    2.77    3.86
   1 -11  -1    2.40    5.73
   1 -11  -1   16.83   10.08
   1 -11  -1   16.93    3.97
   1 -11  -1   12.55    3.70
   1 -11  -1   20.47    4.89
   1 -11   0  104.62    8.75
   1 -11   0   89.86    7.93
   1 -11   0   86.80    7.71
   1 -11   0   80.52   16.87
   1 -11   0   84.04   17.22
   1 -11   0   89.12    7.82
   1 -11   0   96.61    8.62
   1 -11   0   99.36    8.11
   1 -11   0  110.50    8.32
   1 -11   0   88.77    8.42
   1 -11   1  149.05   10.07
   1 -11   1  144.80    9.76
   1 -11   1  139.93    9.81
   1 -11   1  130.00   20.37
   1 -11   1  135.69   21.52
   1 -11   1  136.61    9.63
   1 -11   1  151.87   10.95
   1 -11   1  132.17    9.02
   1 -11   1  142.87    9.55
   1 -11   1  160.31   11.78
   1 -11   2  232.47   11.89
   1 -11   2  224.01   12.26
   1 -11   2  235.79   27.80
   1 -11   2  252.15   14.42
   1 -11   2  220.92   12.13
   1 -11   2  229.67   11.98
   1 -11   2  261.01   29.35
   1 -11   2  252.27   12.44
   1 -11   2  271.42   15.78
   1 -11   3  555.91   18.78
   1 -11   3  545.40   17.68
   1 -11   3  572.89   19.34
   1 -11   3  632.02   44.99
   1 -11   3  559.47   19.18
   1 -11   3  620.80   22.76
   1 -11   3  563.35   17.52
  -1  11  -3  576.42   35.55
   1 -11   3  620.45   45.47
   1 -11   3  613.37   22.55
   1 -11   4  206.43   11.80
   1 -11   4  203.35   10.96
   1 -11   4  184.94   10.53
   1 -11   4  196.68   11.78
   1 -11   4  186.67   24.50
   1 -11   4  183.86   11.54
   1 -11   4  188.67   12.43
  -1  11  -4  207.25   22.29
   1 -11   4  208.03   26.05
   1 -11   4  189.78   12.45
   1 -11   5  489.86   16.93
   1 -11   5  483.30   19.36
   1 -11   5  490.31   18.18
   1 -11   5  440.99   35.27
   1 -11   5  468.78   18.88
   1 -11   5  466.68   17.64
  -1  11  -5  490.40   34.62
   1 -11   5  484.92   16.65
   1 -11   5  471.17   17.80
   1 -11   5  492.42   38.76
   1 -11   6   14.96    4.82
   1 -11   6    3.78    3.65
   1 -11   6    5.78    3.88
   1 -11   6   -0.01    3.59
   1 -11   6    5.91    8.19
   1 -11   6   -2.73    3.55
  -1  11  -6    1.45    6.90
   1 -11   6    1.88    3.31
   1 -11   6    7.03    3.56
   1 -11   6    2.62    7.16
   1 -11   7   93.63    8.04
  -1  11  -7   90.10   15.65
   1 -11   7   91.74    8.11
   1 -11   7   93.53    8.44
   1 -11   7   90.53    8.00
   1 -11   7   89.16    8.33
   1 -11   7   98.41    8.17
   1 -11   7   86.79   16.17
   1 -11   7   86.56    7.29
   1 -11   7   89.07   16.61
   1 -11   7  100.76    8.98
   1 -11   8   20.54    4.93
   1 -11   8   14.43    3.83
   1 -11   8   16.82   10.02
   1 -11   8   24.42    4.86
   1 -11   8   34.78    6.20
   1 -11   8   11.61    3.50
   1 -11   8   13.63    3.78
   1 -11   8   19.06    4.67
   1 -11   8    7.71    6.46
   1 -11   8   18.70    5.02
   1 -11   9  128.68    9.98
   1 -11   9  132.16   19.30
   1 -11   9  132.92    8.98
   1 -11   9  146.48   10.39
   1 -11   9  132.33    9.84
   1 -11   9  118.44    8.89
   1 -11   9  160.30   21.15
   1 -11   9  152.58   11.34
   1 -11   9  157.20   10.66
   1 -11  10   37.49    5.66
   1 -11  10   32.07    6.22
   1 -11  10   25.13    9.46
   1 -11  10   19.48    4.98
   1 -11  10   15.45    3.93
   1 -11  10   28.42    5.28
   1 -11  10   30.59    6.18
   1 -11  10   21.65    6.08
   1 -11  10   18.69    8.41
   1 -11  11  271.07   14.60
   1 -11  11  235.25   15.56
   1 -11  11  235.65   13.30
   1 -11  12  142.19   11.33
   1 -11  12  147.73   13.57
   1 -11  12  154.08   11.45
   1 -11  13  156.51   12.12
   1 -11  13  188.13   13.17
   1 -11  13  185.21   16.08
   1 -11  13  196.05   12.56
   1 -11  14   85.21    9.77
   1 -11  14  124.82   15.89
   1 -11  14  105.75   10.55
   1 -11  14  108.23    9.18
   1 -11  15   17.80    6.86
   1 -11  15   11.68    7.77
   1 -11  15    4.00    3.30
   1 -11  15   13.46    6.42
   1 -11  16   39.60    7.72
   1 -11  16   39.32    8.65
   1 -11  16   55.57    9.97
   1 -11  17   32.57    6.90
   1 -11  17   11.75    6.34
   1 -11  17   18.53    6.39
   1 -11  18    5.87    4.22
   1 -11  18   -4.45    5.49
   1 -11  18   10.53    5.18
   1 -11  19    7.64    4.83
   1 -11  19    3.95    3.53
   1 -11  20   13.03    4.10
   1 -11  20   18.76    3.82
   1 -11  21   -2.66    3.05
   1 -11  21    0.40    2.19
   1 -11  22   43.17    4.21
   1 -10 -17   59.62    5.20
  -1  10  17   53.10    5.15
  -1  10  16   24.19    3.63
   1 -10 -16   28.27    4.57
  -1  10  15   25.34    4.18
   1 -10 -15   27.64    5.35
  -1  10  14   71.78    6.92
   1 -10 -14   74.40    8.13
  -1  10  13   20.84    5.16
   1 -10 -13   20.71    4.27
   1 -10 -13   23.14    6.03
  -1  10  12  291.16   14.23
   1 -10 -12  288.67   13.59
   1 -10 -12  284.49   16.21
  -1  10  11   87.30    8.83
   1 -10 -11   88.87    8.23
   1 -10 -11   78.11    9.67
   1 -10 -10  263.68   14.22
   1 -10 -10  274.10   18.04
   1 -10  -9   35.65    6.23
   1 -10  -9   39.05    9.55
   1 -10  -8  407.41   18.44
   1 -10  -8  421.07   23.51
   1 -10  -7  195.92   11.01
   1 -10  -7  221.08   14.35
   1 -10  -7  185.84   13.98
   1 -10  -6   51.07    6.07
   1 -10  -6   56.75    8.35
   1 -10  -6   45.03    6.98
   1 -10  -5  532.13   20.11
   1 -10  -5  590.49   23.16
   1 -10  -5  555.40   18.93
   1 -10  -5  502.59   32.66
   1 -10  -5  533.96   33.76
   1 -10  -4  305.65   25.87
   1 -10  -4  321.02   15.01
   1 -10  -4  274.75   11.91
   1 -10  -4  314.86   16.06
   1 -10  -4  311.26   26.15
   1 -10  -4  328.26   14.64
   1 -10  -3  471.01   17.33
   1 -10  -3  445.42   17.95
   1 -10  -3  442.44   31.47
   1 -10  -3  449.37   31.39
   1 -10  -3  485.81   17.82
   1 -10  -2    5.88    3.32
   1 -10  -2    1.03    7.00
   1 -10  -2   -0.85    7.87
   1 -10  -1  590.21   37.06
   1 -10  -1  592.55   37.25
   1 -10   0  115.11   17.94
   1 -10   0  108.69   17.44
   1 -10   0  112.35   17.58
   1 -10   1 2095.45   67.80
   1 -10   1 2288.66   76.19
   1 -10   1 2281.12   76.07
   1 -10   2  181.96   23.42
  -1  10  -2  189.19   18.08
   1 -10   2  177.47   21.83
   1 -10   2  196.14   23.43
   1 -10   3  174.27   23.10
   1 -10   3  156.84   21.67
  -1  10  -3  174.03   18.20
   1 -10   3  160.14   21.83
   1 -10   4  774.55   43.71
  -1  10  -4  757.91   38.68
   1 -10   4  770.75   43.19
   1 -10   4  775.15   44.48
   1 -10   5  854.27   45.57
  -1  10  -5  911.75   43.77
   1 -10   5  872.43   45.94
   1 -10   5  941.24   48.34
   1 -10   6  832.36   43.74
  -1  10  -6  796.08   42.66
   1 -10   6  818.10   43.33
   1 -10   6  799.98   44.37
   1 -10   7   10.70    8.19
   1 -10   7    7.96    7.24
  -1  10  -7   12.62    8.64
   1 -10   8  506.29   34.61
   1 -10   8  490.41   33.55
  -1  10  -8  498.46   36.43
   1 -10   8  507.67   16.94
   1 -10   8  544.50   19.50
   1 -10   8  531.25   17.70
   1 -10   9    4.10    6.35
   1 -10   9    7.11    4.19
   1 -10   9    1.25    3.08
   1 -10   9    2.03    2.81
   1 -10   9    1.25    2.68
   1 -10   9   -0.72    6.97
   1 -10  10 1064.92   48.26
   1 -10  10 1121.07   29.97
   1 -10  10 1111.21   27.28
   1 -10  10 1094.55   49.62
   1 -10  10 1130.81   26.80
   1 -10  10 1107.39   26.45
   1 -10  11   21.10    5.61
   1 -10  11   24.17    5.33
   1 -10  11   20.51    5.13
   1 -10  11   21.13    4.65
   1 -10  12  643.17   22.11
   1 -10  12  702.21   27.31
   1 -10  12  713.00   22.43
   1 -10  12  695.13   23.09
   1 -10  13  258.16   14.84
   1 -10  13  315.20   20.64
   1 -10  13  295.35   14.64
   1 -10  13  288.50   15.93
   1 -10  14  300.17   17.21
   1 -10  14  322.49   21.94
   1 -10  14  307.60   14.66
   1 -10  14  296.12   16.82
   1 -10  15  355.66   20.36
   1 -10  15  348.99   20.97
   1 -10  15  410.72   20.67
   1 -10  16  245.32   18.52
   1 -10  16  204.29   15.32
   1 -10  16  249.16   16.23
   1 -10  17  161.44   13.88
   1 -10  17  150.65   12.84
   1 -10  17  181.23   13.10
   1 -10  18   -1.24    5.25
   1 -10  18   -2.11    4.19
   1 -10  18   -3.85    4.84
   1 -10  19  180.88   12.57
   1 -10  19  205.11   13.14
   1 -10  19  193.72   11.61
   1 -10  20    7.80    4.31
   1 -10  20   11.09    3.81
   1 -10  20   12.82    4.36
   1 -10  21  112.94    8.34
   1 -10  21  107.19    7.15
   1 -10  21  108.07    8.06
   1 -10  22    3.74    1.99
   1 -10  22    6.01    2.11
   1  -9 -18   39.55    4.20
  -1   9  18   39.57    4.50
  -1   9  17    8.45    2.95
   1  -9 -17   11.48    3.36
  -1   9  16    9.68    3.67
   1  -9 -16    2.48    3.38
  -1   9  15   26.51    5.02
   1  -9 -15   26.81    5.76
  -1   9  14    0.08    3.82
   1  -9 -14    2.93    4.45
  -1   9  13   47.11    7.01
   1  -9 -13   51.07    7.73
  -1   9  12  141.89   10.78
   1  -9 -12  144.11   11.94
   1  -9 -12  163.53   10.38
  -1   9  11    9.87    4.79
   1  -9 -11    2.90    5.08
   1  -9 -11   15.92    4.39
   1  -9 -10   15.54    4.57
   1  -9  -9   10.15    3.99
   1  -9  -8  110.14    9.59
   1  -9  -7    2.36    3.77
   1  -9  -7    1.55    3.33
   1  -9  -6   -1.66    2.84
   1  -9  -6    0.83    3.55
   1  -9  -6    0.22    3.22
   1  -9  -5   15.89    6.15
   1  -9  -5   22.86    5.30
   1  -9  -5   13.64    3.89
   1  -9  -5   10.42    5.78
   1  -9  -4   30.51    9.36
   1  -9  -4   29.37    8.93
   1  -9  -3    2.39    5.93
   1  -9  -3   10.45    6.30
   1  -9  -2  121.77   16.03
   1  -9  -2  130.82   16.68
   1  -9  -2  128.20   16.72
   1  -9  -1   -2.93    7.36
   1  -9  -1    0.73    6.78
   1  -9  -1   -2.64    7.97
   1  -9   0  262.14   24.33
   1  -9   0  255.05   23.90
  -1   9   0  245.93   18.30
   1  -9   0  239.65   22.16
   1  -9   1    3.15    7.97
   1  -9   1   11.56    8.56
   1  -9   1    9.01    9.13
  -1   9  -1   12.57    6.15
   1  -9   2  118.63   17.78
  -1   9  -2  109.98   11.38
   1  -9   2  125.56   18.26
   1  -9   2  122.29   18.57
  -1   9  -2   94.28   11.59
   1  -9   3    8.53    9.23
  -1   9  -3    9.22    4.42
   1  -9   3    7.17   10.53
   1  -9   3   11.21   10.57
  -1   9  -3    6.34    5.12
   1  -9   4   82.99   15.29
  -1   9  -4   90.44   10.04
   1  -9   4   92.85   16.21
  -1   9  -4   81.01   13.11
   1  -9   4   84.48   16.15
  -1   9  -5  258.18   16.30
   1  -9   5  259.80   24.24
   1  -9   5  251.54   23.19
  -1   9  -5  222.01   20.59
   1  -9   5  260.51   24.44
  -1   9  -6  241.55   22.23
   1  -9   6  249.56   23.15
   1  -9   6  264.38   23.40
   1  -9   6  253.99   23.29
  -1   9  -7   78.29   14.61
   1  -9   7   73.61   12.37
   1  -9   7   82.06   13.87
   1  -9   7   79.53   14.23
  -1   9  -8  256.09   25.15
   1  -9   8  332.31   25.78
   1  -9   8  272.30   23.25
  -1   9  -9   29.02   11.85
   1  -9   9   27.20    8.25
   1  -9   9   27.23    8.18
   1  -9  10  217.65   20.61
   1  -9  10  201.87   19.62
   1  -9  10  193.11   11.09
   1  -9  10  191.13   12.05
   1  -9  10  212.64   11.89
   1  -9  11  262.69   13.23
   1  -9  11  254.40   12.70
   1  -9  11  237.66   14.53
   1  -9  11  238.43   12.60
   1  -9  11  252.35   13.07
   1  -9  12   36.38    5.70
   1  -9  12   33.23    5.51
   1  -9  12   27.96    5.60
   1  -9  12   37.14    7.02
   1  -9  13  223.80   12.37
   1  -9  13  235.34   18.32
   1  -9  13  218.12   13.80
   1  -9  13  199.76   13.40
   1  -9  14  197.22   11.55
   1  -9  14  179.35   14.07
   1  -9  14  196.41   14.02
   1  -9  15  169.92   14.16
   1  -9  15  183.31   14.54
   1  -9  15  182.07   15.45
   1  -9  16    0.82    6.76
   1  -9  16   13.03    5.65
   1  -9  16    7.63    4.98
   1  -9  17  232.33   15.33
   1  -9  17  255.92   16.73
   1  -9  17  269.05   15.76
   1  -9  18  150.99   12.04
   1  -9  18  164.03   11.81
   1  -9  18  157.50   12.66
   1  -9  19   10.77    5.60
   1  -9  19   15.82    4.85
   1  -9  19    6.91    4.07
   1  -9  20  198.69   11.92
   1  -9  20  221.38   11.72
   1  -9  20  208.80   12.47
   1  -9  21   18.80    4.95
   1  -9  21   16.41    3.61
   1  -9  21   26.25    4.60
   1  -9  22  161.71    8.45
   1  -9  22  175.22    9.57
   1  -9  22  159.51    7.64
   1  -8 -19   79.06    5.28
  -1   8  19   68.62    5.23
   1  -8 -18   -2.87    2.81
  -1   8  18    0.94    2.32
  -1   8  18   -4.36    3.44
   1  -8 -17  181.35   10.44
  -1   8  17  193.45   10.12
   1  -8 -16   49.15    6.58
  -1   8  16   45.43    6.16
   1  -8 -15  131.24   10.34
  -1   8  15  115.78    9.42
  -1   8  14   39.54    6.43
  -1   8  13  110.14   10.31
  -1   8  12   36.39    6.60
   1  -8 -12   42.62    5.57
  -1   8  11   34.66    6.40
   1  -8 -11   40.42   12.91
   1  -8 -11   30.27    4.77
   1  -8 -10  487.02   41.07
   1  -8 -10  498.51   18.20
   1  -8  -9   -8.28    6.21
   1  -8  -9    2.78    2.97
   1  -8  -8  380.58   34.43
   1  -8  -8  398.08   16.78
   1  -8  -7  150.55   21.49
   1  -8  -7  153.22   10.66
   1  -8  -6  102.17   16.25
   1  -8  -6   75.30   11.26
   1  -8  -6   75.84   10.90
   1  -8  -5  437.76   29.69
   1  -8  -5  404.63   25.31
   1  -8  -5  404.60   25.58
   1  -8  -4  217.26   19.22
   1  -8  -4  195.62   18.04
   1  -8  -4  214.41   18.88
   1  -8  -3    6.40    5.25
   1  -8  -3    0.04    5.80
   1  -8  -3    3.83    5.63
   1  -8  -3    2.84    5.87
   1  -8  -2    0.24    3.55
   1  -8  -2   -1.36    6.37
   1  -8  -2    4.48    7.99
   1  -8  -2    2.90    6.50
   1  -8  -1  364.46   25.04
   1  -8  -1  400.81   26.60
   1  -8  -1  368.73   25.13
   1  -8  -1  396.47   20.05
   1  -8   0   34.19   11.85
   1  -8   0   43.41   12.07
   1  -8   0   49.30   13.05
   1  -8   0   48.52   11.13
   1  -8   1 1714.44   56.87
   1  -8   1 1718.18   56.74
   1  -8   1 1568.75   52.33
   1  -8   1 1561.66   51.19
  -1   8  -2    1.48    3.87
   1  -8   2    3.13   10.61
   1  -8   2    4.65    9.60
   1  -8   2   11.24   10.93
   1  -8   2   12.29   11.10
   1  -8   3 1136.88   45.80
   1  -8   3 1125.62   45.40
  -1   8  -3 1134.37   31.69
  -1   8  -3 1072.60   38.25
   1  -8   3 1128.92   46.10
   1  -8   3 1118.23   44.45
   1  -8   4   14.71   10.43
  -1   8  -4   16.33    4.59
  -1   8  -4   15.11    6.05
   1  -8   4   15.33    7.67
   1  -8   4   30.52   11.43
   1  -8   4   15.43    9.44
   1  -8   5  629.34   33.62
   1  -8   5  633.05   33.00
  -1   8  -5  679.72   25.04
  -1   8  -5  598.10   31.38
   1  -8   5  637.43   33.32
   1  -8   5  625.64   33.52
   1  -8   6   76.43   13.22
  -1   8  -6   85.94    9.74
  -1   8  -6   68.29   12.93
   1  -8   6   80.85   12.92
   1  -8   6   70.80   13.07
   1  -8   7  174.66   17.93
  -1   8  -7  182.75   14.79
  -1   8  -7  169.00   18.92
   1  -8   7  170.03   17.86
   1  -8   7  164.66   17.42
   1  -8   8   84.97   12.31
  -1   8  -8   92.68   11.46
  -1   8  -8   76.62   14.74
   1  -8   8   88.74   13.02
   1  -8   8   86.92   13.33
   1  -8   9  107.68   13.79
  -1   8  -9   98.45   12.98
   1  -8   9  100.54   13.12
  -1   8  -9  106.44   17.23
  -1   8 -10  426.41   27.31
   1  -8  10  415.00   26.06
   1  -8  10  430.58   26.10
   1  -8  11   58.94    7.67
   1  -8  11   44.95    5.82
   1  -8  11   51.42    6.29
   1  -8  12    2.74    3.54
   1  -8  12    2.59    3.56
   1  -8  12    5.02    3.46
   1  -8  12   10.51    5.28
   1  -8  13   25.89    5.70
   1  -8  13   30.95    6.14
   1  -8  13   27.03    5.45
   1  -8  13   34.01    7.95
   1  -8  14   34.04    7.41
   1  -8  14   32.22    7.26
   1  -8  14   22.44    5.85
   1  -8  15   58.36    8.78
   1  -8  15   70.40   10.51
   1  -8  15   51.46    7.95
   1  -8  16   22.91    5.90
   1  -8  16   11.67    4.71
   1  -8  16   29.10    8.15
   1  -8  17  111.56   11.58
   1  -8  17  111.91   11.02
   1  -8  17  106.30   10.34
   1  -8  18   24.72    5.42
   1  -8  18   28.11    6.76
   1  -8  18   31.43    6.32
   1  -8  19    5.47    4.10
   1  -8  19    2.98    5.44
   1  -8  19    3.58    3.98
   1  -8  20   -4.01    3.75
   1  -8  20    8.15    4.80
   1  -8  20    0.70    3.41
   1  -8  21    3.54    2.61
   1  -8  21   -0.25    4.09
   1  -8  21    5.22    3.02
   1  -8  22   -1.89    1.89
   1  -8  22   -5.06    3.72
   1  -8  22    2.92    2.21
   1  -8  23    1.86    2.36
  -1   7  20    2.67    1.83
  -1   7  19    2.28    2.51
   1  -7 -19    1.05    2.20
  -1   7  19    2.00    2.68
  -1   7  18    2.82    3.13
   1  -7 -18    4.13    3.01
  -1   7  18    3.61    3.66
   1  -7 -17   -1.54    3.46
  -1   7  17   -1.32    3.52
  -1   7  16    8.38    4.35
  -1   7  15   -1.99    4.40
  -1   7  14   32.43    7.02
  -1   7  13  228.80   13.61
   1  -7 -12   12.22    7.99
  -1   7  12   44.01    6.88
   1  -7 -11   83.94   17.08
   1  -7 -11   84.03    7.41
  -1   7  11   68.19    7.79
   1  -7 -10  141.92   21.69
   1  -7 -10  132.13    9.30
   1  -7  -9   50.26   14.11
   1  -7  -9   80.39    7.29
   1  -7  -8    3.21    6.70
   1  -7  -7  346.47   30.08
   1  -7  -6  917.31   45.05
   1  -7  -6  827.30   32.53
   1  -7  -6  918.95   34.43
   1  -7  -5  564.74   32.54
   1  -7  -5  544.05   26.75
   1  -7  -5  580.53   27.57
   1  -7  -4   35.98    8.59
   1  -7  -4   31.65    8.11
   1  -7  -4   36.06    7.76
   1  -7  -4   39.72    8.79
   1  -7  -3   77.51   11.61
   1  -7  -3   75.29   10.01
   1  -7  -3   72.74   10.82
   1  -7  -3   81.88   11.48
   1  -7  -2  387.87   23.46
   1  -7  -2  403.80   20.78
   1  -7  -2  376.17   23.31
   1  -7  -2  390.16   23.30
   1  -7  -2  393.10   24.31
   1  -7  -1  481.71   25.82
   1  -7  -1  509.64   21.15
   1  -7  -1  452.20   25.97
   1  -7  -1  502.96   27.30
   1  -7  -1  464.65   26.27
   1  -7   0 1778.55   49.82
   1  -7   0 1850.77   36.52
   1  -7   0 1836.58   51.15
   1  -7   0 1902.96   54.12
   1  -7   0 1864.17   53.31
   1  -7   1   98.22   13.82
   1  -7   1  110.11    7.99
   1  -7   1  107.91   15.79
   1  -7   1   94.84   13.85
   1  -7   1  106.38   15.32
  -1   7  -2  535.94   19.84
   1  -7   2  580.25   30.42
   1  -7   2  532.34   28.65
   1  -7   2  581.95   30.54
   1  -7   2  563.35   29.99
  -1   7  -3  135.41   10.28
   1  -7   3  119.33   15.33
   1  -7   3  142.29   16.86
   1  -7   3  137.56   16.47
   1  -7   3  138.06   16.48
   1  -7   4 2780.12   63.88
  -1   7  -4 2716.21   44.74
   1  -7   4 2823.85   63.97
  -1   7  -4 2619.81   57.64
   1  -7   4 2673.66   61.50
   1  -7   4 2662.48   61.96
   1  -7   5   14.02    8.61
   1  -7   5   10.03    6.99
  -1   7  -5   10.60    3.87
   1  -7   5   16.45    9.00
  -1   7  -5    7.66    7.27
   1  -7   5   13.65    7.97
   1  -7   6  268.21   20.04
   1  -7   6  271.70   19.56
   1  -7   6  276.95   20.52
  -1   7  -6  307.09   16.93
   1  -7   6  283.44   20.57
  -1   7  -6  303.11   22.43
   1  -7   7   25.04    7.61
   1  -7   7   22.11    7.59
  -1   7  -7   25.43    6.10
  -1   7  -7   20.41    9.44
   1  -7   7   22.89    6.73
   1  -7   8    8.35    5.62
   1  -7   8   16.36    7.20
  -1   7  -8    9.48    5.51
   1  -7   8   12.97    5.37
  -1   7  -8    8.46    7.55
   1  -7   9  700.20   31.25
  -1   7  -9  684.19   31.35
   1  -7   9  692.82   30.15
  -1   7  -9  700.38   39.02
   1  -7  10   81.00   10.83
  -1   7 -10   85.76   12.55
   1  -7  10   64.79    9.34
  -1   7 -11  272.10   23.60
   1  -7  12  151.85    9.52
   1  -7  12  155.73   10.71
  -1   7 -12  122.40   16.49
   1  -7  12  147.74   10.61
   1  -7  12  171.61   13.76
   1  -7  13  804.55   22.14
   1  -7  13  883.11   27.45
  -1   7 -13  904.81   45.76
   1  -7  13  920.09   27.45
   1  -7  13  898.31   29.85
   1  -7  14    3.83    5.14
   1  -7  14   -0.94    3.69
   1  -7  14    2.88    3.88
   1  -7  14   -0.21    4.51
   1  -7  15  355.75   18.30
   1  -7  15  317.60   17.67
   1  -7  15  359.74   19.77
   1  -7  16  126.62   11.20
   1  -7  16  114.39   10.85
   1  -7  16  124.10   12.33
   1  -7  17  144.57   12.10
   1  -7  17  154.03   12.05
   1  -7  17  139.15   12.56
   1  -7  18   63.53    8.44
   1  -7  18   65.93    8.10
   1  -7  18   67.71    9.00
   1  -7  19   54.87    7.18
   1  -7  19   61.04    7.62
   1  -7  19   60.26    8.39
   1  -7  20  198.19   11.99
   1  -7  20  202.57   11.85
   1  -7  20  186.11   12.56
   1  -7  21   87.99    7.38
   1  -7  21   95.09    7.62
   1  -7  21   99.65    8.99
   1  -7  22  157.90    8.40
   1  -7  22  162.02   10.09
   1  -7  22  151.57    8.19
   1  -7  23   -0.87    2.78
   1  -7  24  113.61    6.01
  -1   6  20   12.03    2.83
   1  -6 -20    7.12    2.14
  -1   6  20    8.83    2.55
  -1   6  19  215.32   10.53
   1  -6 -19  232.13   10.59
  -1   6  19  211.38   10.56
  -1   6  18   13.94    4.64
   1  -6 -18   11.90    3.96
  -1   6  18   11.44    4.60
  -1   6  17  472.28   17.99
  -1   6  16   -0.83    5.41
  -1   6  15  100.81    9.85
  -1   6  14   81.96    9.13
   1  -6 -13  129.90   22.43
  -1   6  13  121.88   10.38
   1  -6 -12  100.36   19.52
  -1   6  12   83.99    8.87
   1  -6 -11  383.59   34.86
  -1   6  11  367.05   15.89
   1  -6 -10  206.23   24.86
   1  -6  -9  217.46   24.32
   1  -6  -8  167.91   20.91
   1  -6  -7   84.82   14.83
   1  -6  -6  312.24   25.27
   1  -6  -6  282.88   17.32
   1  -6  -6  296.52   17.95
   1  -6  -5  310.66   18.72
   1  -6  -5  313.54   23.17
   1  -6  -5  317.37   18.53
   1  -6  -5  325.13   19.17
   1  -6  -4   68.15   10.03
   1  -6  -4   79.47   11.68
   1  -6  -4   57.34    8.60
   1  -6  -4   69.65    9.92
   1  -6  -3  209.86   15.95
   1  -6  -3  210.66   15.72
   1  -6  -3  205.24   15.55
   1  -6  -3  225.20   17.00
   1  -6  -3  224.36   16.32
   1  -6  -2 1021.16   33.84
   1  -6  -2 1014.96   29.90
   1  -6  -2  999.08   34.56
   1  -6  -2 1035.70   34.50
   1  -6  -2 1051.44   34.93
   1  -6  -1  176.41   15.06
   1  -6  -1  183.15   11.91
   1  -6  -1  189.16   15.79
   1  -6  -1  192.02   15.80
   1  -6  -1  206.46   16.80
   1  -6   0   18.37    3.84
   1  -6   0    8.91    7.17
   1  -6   0   16.06    7.65
   1  -6   0   13.08    8.16
   1  -6   0    9.65    7.78
   1  -6   1 1174.99   37.50
   1  -6   1 1144.81   22.46
   1  -6   1 1176.02   38.05
   1  -6   1 1274.30   40.48
   1  -6   1 1317.39   40.97
  -1   6  -2  573.49   18.41
   1  -6   2  612.75   28.47
   1  -6   2  605.39   27.63
   1  -6   2  598.30   27.89
   1  -6   2  611.70   28.54
  -1   6  -3   94.96    7.83
   1  -6   3   86.38   12.66
   1  -6   3   85.54   11.69
   1  -6   3   92.58   12.36
   1  -6   3   84.74   11.86
   1  -6   4   44.60    9.62
   1  -6   4   52.01    9.79
  -1   6  -4   41.19    5.63
   1  -6   4   33.18    8.06
  -1   6  -4   42.14    8.14
   1  -6   4   43.45    9.27
   1  -6   5  260.72   18.39
  -1   6  -5  251.73   13.82
   1  -6   5  260.36   18.12
  -1   6  -5  255.98   18.73
   1  -6   5  261.66   18.58
   1  -6   5  247.36   17.75
   1  -6   6  137.82   13.69
   1  -6   6  158.39   14.36
   1  -6   6  178.94   14.81
  -1   6  -6  167.15   12.34
   1  -6   6  146.76   14.03
  -1   6  -6  180.22   16.82
   1  -6   7   18.11    6.52
   1  -6   7   10.19    5.80
  -1   6  -7   11.62    5.11
  -1   6  -7   17.08    9.88
   1  -6   7   12.49    5.10
   1  -6   7   11.14    5.92
   1  -6   8   12.56    6.09
   1  -6   8    5.95    5.74
  -1   6  -8    4.65    5.27
  -1   6  -8   18.24   13.09
   1  -6   8    9.46    5.17
   1  -6   9  225.72   15.98
  -1   6  -9  213.50   17.99
   1  -6   9  225.25   15.34
   1  -6   9  215.42   15.25
  -1   6  -9  235.07   16.71
  -1   6  -9  258.84   24.19
  -1   6 -10  862.77   34.74
  -1   6 -10  862.11   38.42
  -1   6 -11    7.05    6.59
  -1   6 -11   11.43    6.68
  -1   6 -12   12.24    7.33
  -1   6 -12   -0.50    4.18
   1  -6  13   52.52    7.91
   1  -6  13   59.00    8.00
   1  -6  13   47.54    5.89
   1  -6  13   45.95    7.46
  -1   6 -13   59.11   12.32
   1  -6  14   81.46    9.97
   1  -6  14   80.70    9.12
   1  -6  14   76.21    7.31
  -1   6 -14   86.94   15.58
   1  -6  14   61.35    8.12
   1  -6  15   22.58    6.08
   1  -6  15   19.31    4.79
   1  -6  15   21.42    6.91
  -1   6 -15   10.32    4.91
   1  -6  15   14.71    5.34
   1  -6  16    2.40    4.62
   1  -6  16    0.84    3.47
   1  -6  17   43.21    7.24
   1  -6  17   51.73    8.40
   1  -6  17   47.78    7.26
   1  -6  18  136.12   10.88
   1  -6  18  127.18   11.86
   1  -6  18  126.96   10.68
   1  -6  19    5.19    4.06
   1  -6  19   15.93    6.80
   1  -6  19    6.36    3.81
   1  -6  20    5.55    3.79
   1  -6  20    8.00    5.98
   1  -6  20    5.14    3.41
   1  -6  21   13.63    3.96
   1  -6  21    9.62    5.02
   1  -6  21    4.80    2.48
   1  -6  22   -1.72    4.09
   1  -6  22   -3.55    2.76
   1  -6  23    9.52    3.34
   1  -6  23   10.45    2.30
   1  -6  24   -0.25    1.95
  -1   5  21   36.80    3.79
  -1   5  20   58.71    5.69
   1  -5 -20   73.04    5.77
  -1   5  20   57.41    5.43
  -1   5  19  232.22   11.77
   1  -5 -19  243.44   11.45
  -1   5  18  349.37   15.75
  -1   5  18  377.92   15.96
  -1   5  17  121.22   10.21
  -1   5  16  297.38   15.55
  -1   5  15   62.39    8.02
  -1   5  14  287.81   15.32
   1  -5 -14  295.76   33.26
  -1   5  13    5.44    4.85
   1  -5 -13    7.79    7.86
  -1   5  12 1002.10   26.16
   1  -5 -12 1102.64   59.59
  -1   5  11  236.41   12.66
   1  -5 -11  246.98   27.66
   1  -5 -10  954.60   50.16
   1  -5  -9  530.37   35.71
   1  -5  -8 1357.82   53.30
   1  -5  -7  374.19   27.28
   1  -5  -6   28.58    9.69
   1  -5  -6   22.90    4.90
   1  -5  -6   29.23    5.61
   1  -5  -5 2608.15   62.21
   1  -5  -5 2473.99   46.68
   1  -5  -5 2431.59   45.81
   1  -5  -5 2572.47   47.47
   1  -5  -4  420.91   22.92
   1  -5  -4  384.71   18.63
   1  -5  -4  392.30   18.67
   1  -5  -4  397.70   19.66
   1  -5  -4  406.14   19.21
   1  -5  -3 1459.74   37.46
   1  -5  -3 1457.06   36.04
   1  -5  -3 1474.40   37.33
   1  -5  -3 1563.83   37.53
   1  -5  -3 1447.70   36.11
   1  -5  -2    7.28    4.09
   1  -5  -2   11.61    5.32
   1  -5  -2    4.42    5.06
   1  -5  -2    7.58    5.39
   1  -5  -2    5.94    4.66
   1  -5  -1 3112.35   42.32
   1  -5  -1 3156.61   53.08
   1  -5  -1 3146.59   54.09
   1  -5  -1 3283.68   56.09
   1  -5  -1 3275.33   55.46
   1  -5   0  561.30   15.86
   1  -5   0  548.51   22.83
   1  -5   0  589.84   24.10
   1  -5   0  605.74   25.09
   1  -5   0  611.62   24.77
   1  -5   1  837.02   28.75
   1  -5   1  815.70   16.14
   1  -5   2  926.28   30.68
   1  -5   2  918.43   29.82
  -1   5  -2  889.33   19.97
   1  -5   3 1680.40   39.99
   1  -5   3 1712.74   39.99
   1  -5   3 1839.90   42.80
   1  -5   3 1860.39   42.95
  -1   5  -3 1651.62   28.25
   1  -5   4 1707.51   39.38
   1  -5   4 1689.62   39.76
  -1   5  -4 1783.30   30.84
   1  -5   4 1714.67   40.89
   1  -5   4 1792.66   41.54
   1  -5   5  153.61   12.10
   1  -5   5  152.86   12.49
  -1   5  -5  170.36   14.36
  -1   5  -5  158.76   10.46
   1  -5   5  143.07   12.18
   1  -5   5  154.75   12.62
   1  -5   6 2370.04   45.78
  -1   5  -6 2409.19   44.11
  -1   5  -6 2469.83   54.16
   1  -5   6 2241.59   45.29
   1  -5   6 2372.98   46.32
   1  -5   6 2371.36   46.04
  -1   5  -7    5.56    4.72
  -1   5  -7    7.46    7.75
   1  -5   7    2.50    4.26
   1  -5   7    8.89    4.25
   1  -5   7    6.84    3.99
   1  -5   7   12.13    4.94
   1  -5   8 1596.80   37.31
  -1   5  -8 1627.69   44.52
  -1   5  -8 1700.53   51.99
   1  -5   8 1687.88   39.18
   1  -5   8 1571.11   36.98
  -1   5  -9   22.10    6.62
  -1   5  -9   24.25   11.80
  -1   5  -9   26.15    8.21
   1  -5   9   13.54    4.56
   1  -5   9   15.85    4.28
  -1   5 -10  948.33   36.94
  -1   5 -10 1015.80   41.54
  -1   5 -11  459.90   27.91
  -1   5 -11  443.69   29.36
  -1   5 -12  614.51   34.25
  -1   5 -12  593.91   35.76
  -1   5 -13  756.08   41.47
   1  -5  13  695.37   19.01
   1  -5  13  830.93   26.29
  -1   5 -13  760.14   40.32
   1  -5  13  802.07   25.02
  -1   5 -14  303.87   27.86
   1  -5  14  264.89   12.35
   1  -5  14  285.59   16.05
  -1   5 -14  279.87   26.18
   1  -5  14  310.12   16.02
  -1   5 -15  941.49   50.71
   1  -5  15  911.09   22.90
   1  -5  15  954.48   28.63
  -1   5 -15  918.62   49.02
   1  -5  15  971.21   27.67
   1  -5  16    4.72    4.13
   1  -5  16   14.04    4.82
   1  -5  16    6.34    5.64
   1  -5  17  189.38   12.64
   1  -5  17  181.55   12.83
   1  -5  17  186.65   13.63
   1  -5  18   10.48    4.71
   1  -5  18   11.86    4.37
   1  -5  18   12.08    6.68
   1  -5  19  100.90    9.21
   1  -5  19  107.11    9.24
   1  -5  19  104.89   10.77
   1  -5  20    1.66    3.62
   1  -5  20    2.86    3.02
   1  -5  20    7.19    5.98
   1  -5  21  212.21   13.05
   1  -5  21  203.31   10.99
   1  -5  22  119.28    9.06
   1  -5  22  101.34    7.14
   1  -5  23   76.37    6.56
   1  -5  23   62.35    4.62
   1  -5  24   39.66    4.02
   1  -4 -21    2.33    1.55
  -1   4  21    0.71    2.45
  -1   4  21    2.62    1.75
   1  -4 -20   22.74    3.75
  -1   4  20   13.98    3.50
  -1   4  20   17.02    4.17
  -1   4  19    6.38    3.89
  -1   4  19    6.11    4.40
  -1   4  18   55.71    7.49
  -1   4  18   76.52    8.69
  -1   4  17   24.92    6.70
  -1   4  16    6.63    5.29
  -1   4  15    8.86    5.11
  -1   4  14   41.29    7.54
   1  -4 -14   35.84   10.22
  -1   4  13   90.39    8.65
   1  -4 -13   81.91   17.86
  -1   4  12   24.85    5.28
   1  -4 -12   21.45   10.48
   1  -4 -11   15.45    9.49
   1  -4 -10  142.25   19.87
   1  -4  -9   33.17   10.75
   1  -4  -8   14.41    7.87
   1  -4  -7  171.97   18.20
   1  -4  -6   37.40    5.98
   1  -4  -6   31.31    5.05
   1  -4  -6   25.97    9.14
   1  -4  -6   34.50    5.33
   1  -4  -5  133.91   14.22
   1  -4  -5  150.16   10.64
   1  -4  -5  144.47   10.88
   1  -4  -5  143.06   10.20
   1  -4  -5  146.01   10.49
   1  -4  -4  678.27   27.78
   1  -4  -4  643.95   21.24
   1  -4  -4  622.07   20.82
   1  -4  -4  642.64   21.83
   1  -4  -4  656.86   21.48
   1  -4  -3  176.02   13.02
   1  -4  -3  184.86   12.06
   1  -4  -3  177.65   11.78
   1  -4  -3  164.68   11.57
   1  -4  -3  170.65   11.25
   1  -4  -2   11.23    4.75
   1  -4  -2   17.37    5.41
   1  -4  -2   11.63    4.29
   1  -4  -2   15.97    5.30
   1  -4  -2   14.60    4.65
   1  -4  -1  259.11   11.12
   1  -4  -1  309.80   15.19
   1  -4  -1  311.87   15.86
   1  -4  -1  313.38   15.71
   1  -4  -1  310.38   15.28
   1  -4   0 2557.01   29.00
   1  -4   0 2659.19   44.59
   1  -4   1  761.38   24.41
   1  -4   1  696.39   11.76
   1  -4   1  781.62   25.02
   1  -4   2 6467.29   68.79
  -1   4  -2 6335.78   45.48
   1  -4   3   29.93    6.49
   1  -4   3   27.95    6.62
   1  -4   3   24.94    6.52
   1  -4   3   33.06    6.43
  -1   4  -3   21.53    3.62
   1  -4   4   32.88    6.49
   1  -4   4   33.12    6.05
  -1   4  -4   33.70    4.88
   1  -4   4   39.20    6.62
   1  -4   4   37.25    6.81
   1  -4   5  492.69   19.08
   1  -4   5  492.19   19.00
  -1   4  -5  506.23   17.92
   1  -4   5  489.36   18.90
   1  -4   5  490.66   18.58
  -1   4  -6  467.63   19.67
  -1   4  -6  476.16   23.11
   1  -4   6  496.27   18.79
   1  -4   6  473.37   18.50
   1  -4   6  506.70   18.91
   1  -4   6  516.36   18.76
  -1   4  -7  649.79   25.56
   1  -4   7  632.46   21.28
   1  -4   7  596.08   20.22
  -1   4  -7  678.74   29.16
   1  -4   7  616.36   20.69
   1  -4   7  618.94   20.64
  -1   4  -8   49.47    8.86
  -1   4  -8   45.47    8.53
  -1   4  -8   55.75   12.29
   1  -4   8   40.52    6.00
   1  -4   8   49.05    6.31
   1  -4   8   47.70    6.04
  -1   4  -9  537.74   27.05
  -1   4  -9  580.54   29.81
   1  -4   9  500.22   17.20
  -1   4 -10  166.34   16.78
  -1   4 -10  164.95   17.37
  -1   4 -11  638.79   33.63
  -1   4 -11  655.16   34.99
  -1   4 -12   30.86    8.63
  -1   4 -12   23.70    8.62
   1  -4  13  323.97   15.72
  -1   4 -13  290.95   25.97
  -1   4 -13  305.21   26.54
   1  -4  14  197.06   12.93
  -1   4 -14  212.42   23.48
   1  -4  14  169.69    9.75
  -1   4 -14  193.88   22.81
   1  -4  15  517.38   20.71
   1  -4  15  496.63   19.43
   1  -4  15  507.90   16.62
  -1   4 -15  564.57   39.14
   1  -4  16  784.93   26.14
  -1   4 -16  800.89   48.44
   1  -4  16  823.39   24.96
   1  -4  17  174.28   12.02
   1  -4  17  151.40   11.42
   1  -4  17  150.48   12.44
   1  -4  18   88.69    9.06
   1  -4  18  110.90    9.74
   1  -4  18   90.00    9.89
   1  -4  19   12.91    4.87
   1  -4  19   10.06    3.56
   1  -4  19    7.74    5.93
   1  -4  20  508.36   18.61
   1  -4  20  587.04   21.75
   1  -4  21   25.37    4.92
   1  -4  21   37.11    7.15
   1  -4  22  359.24   12.95
   1  -4  22  387.41   15.39
   1  -4  23   10.56    2.33
   1  -4  23   16.36    4.06
   1  -4  24  134.81    6.94
  -1   3  22   39.17    4.01
   1  -3 -21  202.07    8.58
  -1   3  21  202.04    9.96
  -1   3  20    2.87    2.92
  -1   3  20    2.19    3.76
  -1   3  19  355.43   15.14
  -1   3  19  397.30   16.63
  -1   3  18   29.54    5.92
  -1   3  18   43.26    7.24
  -1   3  17  356.14   17.24
  -1   3  16   11.42    5.47
  -1   3  15  109.23    9.86
   1  -3 -15  123.16   21.87
   1  -3 -14  335.54   34.48
  -1   3  14  277.45   14.66
  -1   3  13   96.02    8.75
   1  -3 -13   80.11   16.45
   1  -3 -12  277.89   28.52
  -1   3  12  247.90   12.80
   1  -3 -11    9.72    7.68
   1  -3 -10  780.26   42.16
   1  -3  -9    7.63    9.13
   1  -3  -8  751.06   36.47
   1  -3  -7   -2.99    7.69
   1  -3  -6   54.15   10.11
   1  -3  -6   49.21    5.23
   1  -3  -6   48.31    5.22
   1  -3  -5   14.16    6.99
   1  -3  -5    9.26    3.18
   1  -3  -5    7.18    2.65
   1  -3  -5    7.50    3.21
   1  -3  -5    6.52    2.94
   1  -3  -4  210.02   14.51
   1  -3  -4  203.96   10.96
   1  -3  -4  191.53   10.20
   1  -3  -4  217.56   10.85
   1  -3  -4  206.49   10.57
   1  -3  -3   35.85    6.83
   1  -3  -3   27.75    4.96
   1  -3  -3   23.75    4.41
   1  -3  -3   27.96    4.86
   1  -3  -3   32.74    5.41
   1  -3  -2  797.67   21.49
   1  -3  -2  787.92   20.79
   1  -3  -2  785.20   21.20
   1  -3  -2  813.78   21.42
   1  -3  -2  816.36   21.90
   1  -3  -1  672.81   15.90
   1  -3  -1  671.18   19.75
   1  -3  -1  685.11   19.84
   1  -3  -1  721.53   20.61
   1  -3  -1  709.47   20.99
   1  -3   0   24.29    5.71
   1  -3   0   20.02    4.93
   1  -3   0   22.67    2.53
   1  -3   1 7111.25   63.15
   1  -3   1 7176.94   65.02
  -1   3  -2   40.15    3.30
   1  -3   2   33.31    5.28
   1  -3   2   37.57    6.17
   1  -3   2   36.28    5.71
  -1   3  -3   39.85    4.13
   1  -3   3   39.72    5.67
   1  -3   3   45.16    6.25
   1  -3   3   39.79    5.60
   1  -3   3   41.50    6.05
  -1   3  -4    1.43    2.71
   1  -3   4    1.98    3.15
   1  -3   4    0.46    3.27
   1  -3   4    5.61    3.81
   1  -3   4    0.72    3.64
  -1   3  -5   66.73    7.34
   1  -3   5   69.36    6.89
   1  -3   5   64.47    6.61
   1  -3   5   59.25    6.56
   1  -3   5   70.18    6.65
  -1   3  -6   86.27    9.39
   1  -3   6   86.81    7.15
  -1   3  -6   91.06   10.69
   1  -3   6   85.84    7.24
   1  -3   6   78.85    6.80
   1  -3   6   79.58    6.65
  -1   3  -7    9.75    4.76
   1  -3   7   13.34    3.18
  -1   3  -7   19.42    7.39
  -1   3  -7   14.50    6.71
   1  -3   7   15.46    3.59
   1  -3   7   14.33    3.15
   1  -3   7   17.92    3.62
  -1   3  -8    9.99    7.86
  -1   3  -8    1.82    5.44
  -1   3  -8    0.48    5.69
   1  -3   8    2.13    2.30
  -1   3  -9   51.72    9.95
  -1   3  -9   48.86   10.53
  -1   3 -10  771.50   36.14
  -1   3 -10  793.34   35.39
  -1   3 -11  111.32   14.98
  -1   3 -11  124.76   15.83
  -1   3 -12  130.96   17.24
  -1   3 -12  149.26   18.29
   1  -3  13    6.21    4.35
  -1   3 -13    9.18    6.91
  -1   3 -13   -5.65    8.03
   1  -3  14   72.24    8.19
  -1   3 -14   68.02   14.13
   1  -3  14   70.72    6.30
  -1   3 -15    5.63    5.72
   1  -3  15   11.10    3.09
   1  -3  15   10.58    4.63
   1  -3  16   35.25    7.03
  -1   3 -16   40.37   11.31
  -1   3 -17   37.63   12.54
   1  -3  17   38.05    7.74
   1  -3  17   47.34    7.39
   1  -3  18    7.28    5.37
   1  -3  18   15.49    5.63
   1  -3  18   19.07    4.79
   1  -3  19   -5.86    6.81
   1  -3  19    1.62    4.26
   1  -3  20    1.24    5.95
   1  -3  20   -1.99    3.92
   1  -3  21    5.64    5.29
   1  -3  21    5.44    3.58
   1  -3  22    8.18    4.59
   1  -3  22    7.58    2.87
   1  -3  23   32.23    4.61
   1  -3  23   23.65    3.13
   1  -3  24   16.55    2.83
  -1   2  22    2.67    2.61
  -1   2  21    5.90    3.79
  -1   2  20    5.92    4.12
  -1   2  20   15.79    3.91
  -1   2  19   34.74    6.81
  -1   2  19   29.59    5.50
  -1   2  18   17.51    6.12
  -1   2  18   14.28    4.88
  -1   2  17    6.14    4.79
  -1   2  17    3.17    4.21
  -1   2  16  277.79   15.71
  -1   2  15    2.29    5.24
   1  -2 -15   -4.98    6.79
   1  -2 -14  235.19   28.13
  -1   2  14  222.78   13.28
   1  -2 -13  185.72   24.33
  -1   2  13  166.10   10.87
   1  -2 -12  191.08   23.11
   1  -2 -11   27.90   10.29
   1  -2 -10   67.94   14.00
   1  -2  -9  765.19   37.98
   1  -2  -8   35.14   10.12
   1  -2  -8   36.63    9.86
   1  -2  -7  327.53   21.99
   1  -2  -7  336.25   22.56
   1  -2  -6  177.31    7.06
   1  -2  -6  192.57   16.47
   1  -2  -6  184.88   15.37
   1  -2  -5    9.97    2.57
   1  -2  -5    9.96    5.68
   1  -2  -5    8.29    2.27
   1  -2  -4   61.52    5.24
   1  -2  -4   67.66    5.56
   1  -2  -4   64.15    9.35
   1  -2  -4   64.31    5.17
   1  -2  -3 1013.68   19.72
   1  -2  -3 1041.71   20.03
   1  -2  -3 1100.05   21.05
   1  -2  -3 1015.47   19.56
   1  -2  -3 1064.67   27.79
   1  -2  -2 2569.16   31.90
   1  -2  -2 2496.54   31.00
   1  -2  -2 2578.31   32.49
   1  -2  -2 2493.59   30.69
   1  -2  -2 2539.26   35.69
   1  -2  -1 1415.50   23.67
   1  -2  -1 1410.06   23.74
   1  -2  -1 1517.50   24.98
   1  -2  -1 1547.40   25.54
   1  -2   0 3603.23   38.08
   1  -2   0 3626.06   38.38
   1  -2   1  989.86   20.01
   1  -2   1 1017.24   20.73
  -1   2  -2 4611.15   27.85
   1  -2   2 4761.11   45.38
   1  -2   2 4441.42   41.39
   1  -2   2 4881.31   46.31
   1  -2   2 4459.56   41.12
  -1   2  -2 4573.71   29.90
  -1   2  -3  473.76   13.24
   1  -2   3  489.83   14.27
   1  -2   3  468.04   13.45
   1  -2   3  510.73   14.81
   1  -2   3  440.32   13.38
  -1   2  -3  454.31   13.33
  -1   2  -4 3319.45   41.49
   1  -2   4 3166.10   35.29
   1  -2   4 3143.81   34.23
   1  -2   4 3302.82   36.03
   1  -2   4 3137.73   34.00
  -1   2  -4 3154.34   42.18
  -1   2  -5  384.78   17.62
  -1   2  -5  416.28   17.13
   1  -2   5  385.07   12.00
   1  -2   5  404.24   12.37
   1  -2   5  384.52   12.01
  -1   2  -5  426.64   18.38
  -1   2  -6   46.25    7.85
  -1   2  -6   55.68    7.88
   1  -2   6   44.81    4.23
   1  -2   6   45.63    4.35
  -1   2  -6   58.28    8.74
  -1   2  -7  103.50   11.45
   1  -2   7   83.59    4.95
   1  -2   7   85.81    5.09
  -1   2  -7  103.17   11.76
  -1   2  -7  105.16   11.57
  -1   2  -8  325.41   20.86
  -1   2  -8  307.23   19.93
  -1   2  -9  103.17   13.80
  -1   2  -9  105.20   13.70
  -1   2 -10  197.00   19.29
  -1   2 -10  201.74   18.98
  -1   2 -11  591.77   34.08
  -1   2 -11  636.90   34.88
  -1   2 -12   23.69    9.65
  -1   2 -12   19.72    7.71
  -1   2 -13  298.24   27.56
   1  -2  13  278.93   13.98
  -1   2 -14    4.66    6.74
   1  -2  14   11.86    4.96
  -1   2 -15  636.42   43.82
   1  -2  15  634.58   22.60
  -1   2 -16  159.87   23.29
   1  -2  16  167.81   12.61
   1  -2  17  335.90   17.66
   1  -2  18   52.46    8.85
   1  -2  19   65.38    7.81
   1  -2  19   57.85    8.76
   1  -2  20  126.35    9.69
   1  -2  20  121.73   10.61
   1  -2  21    9.06    3.69
   1  -2  21    9.75    4.91
   1  -2  22  174.53    8.96
   1  -2  22  194.88   11.06
   1  -2  23   -3.98    1.91
   1  -2  23   -1.01    2.92
   1  -2  24   88.76    5.38
  -1   1  23   15.20    2.84
  -1   1  22  127.26    8.06
  -1   1  21  100.58    8.32
  -1   1  20   62.72    7.66
  -1   1  20   48.68    5.62
  -1   1  19  208.22   13.22
  -1   1  19  161.64   10.47
  -1   1  18   47.39    7.74
  -1   1  18   44.00    6.45
  -1   1  17  151.00   12.18
  -1   1  17  127.45   10.26
   1  -1 -16   -0.49    7.96
  -1   1  16    0.93    4.60
  -1   1  16   -2.32    3.57
   1  -1 -15   27.98   10.64
  -1   1  15   47.23    7.83
   1  -1 -14   27.77   10.06
  -1   1  14   29.71    5.97
   1  -1 -13  685.71   44.34
  -1   1  13  682.60   21.31
   1  -1 -12  379.01   31.11
   1  -1 -11  208.52   22.92
   1  -1 -11  203.99   22.46
   1  -1 -10   22.00   10.78
   1  -1 -10   13.18    7.72
   1  -1  -9   66.70   13.64
   1  -1  -9   57.07   12.21
   1  -1  -8  502.73   28.48
   1  -1  -7   57.30   10.58
   1  -1  -6  309.75   19.55
   1  -1  -5    5.64    1.49
   1  -1  -5    1.33    5.47
   1  -1  -5    6.65    1.50
   1  -1  -4  380.50    9.49
   1  -1  -4  375.32    9.18
   1  -1  -4  397.27   18.38
   1  -1  -3  229.06    7.67
   1  -1  -3  221.53   12.12
   1  -1  -3  232.76    7.60
   1  -1  -2   16.11    3.60
   1  -1  -2   20.57    2.68
   1  -1  -1   65.78    4.33
   1  -1  -1   61.81    4.00
   1  -1  -1   65.90    4.84
   1  -1   0    3.61    1.90
  -1   1  -1   12.88    1.54
   1  -1   1   11.34    2.10
   1  -1   1   13.48    2.52
   1  -1   2  158.82    7.09
   1  -1   2  156.08    6.37
  -1   1  -2  140.16    6.14
  -1   1  -2  156.35    6.68
  -1   1  -3  112.66    7.36
   1  -1   3  114.52    5.84
   1  -1   3  117.89    6.20
  -1   1  -3  120.15    7.69
  -1   1  -4    0.60    3.46
   1  -1   4    2.77    1.94
  -1   1  -4    5.15    3.83
  -1   1  -4    2.29    3.89
   1  -1   4    0.76    1.72
  -1   1  -5  121.19   10.76
  -1   1  -5  129.86   10.99
  -1   1  -5  121.71    9.71
   1  -1   5  125.84    5.47
   1  -1   5  116.66    5.16
  -1   1  -6  585.19   24.01
  -1   1  -6  608.25   22.71
  -1   1  -6  587.04   23.54
   1  -1   6  529.32    9.02
   1  -1   6  564.45    9.73
  -1   1  -7   48.87    8.86
  -1   1  -7   40.81    8.23
  -1   1  -8    6.96    6.47
  -1   1  -8    2.82    6.36
  -1   1  -9  128.78   15.32
  -1   1  -9  109.17   14.66
  -1   1 -10  448.78   28.81
  -1   1 -10  435.01   28.02
  -1   1 -11   45.25   10.85
  -1   1 -12    2.22    6.41
   1  -1  13  114.52    9.17
  -1   1 -13  121.16   17.77
   1  -1  14  279.93   15.00
  -1   1 -14  288.25   28.83
   1  -1  15   13.04    6.34
  -1   1 -15    1.10    6.84
   1  -1  16  158.49   12.54
  -1   1 -16  145.18   22.51
   1  -1  17   13.44    6.23
   1  -1  18   17.69    6.99
   1  -1  19    7.55    6.06
   1  -1  20    0.25    6.19
   1  -1  20    5.00    3.97
   1  -1  21   58.45    7.40
   1  -1  21   67.70    6.51
   1  -1  22   22.37    5.07
   1  -1  22   13.58    3.28
   1  -1  23   52.32    5.30
  -1   0  23  132.05    7.35
  -1   0  22   50.96    5.91
  -1   0  21  249.13   12.79
  -1   0  20   77.84    8.54
  -1   0  19  165.66   12.24
  -1   0  19  162.91    9.94
  -1   0  19  152.98   10.18
  -1   0  18  218.99   12.64
  -1   0  18  232.71   14.56
  -1   0  17   70.26    7.68
  -1   0  17   75.61    9.11
  -1   0  16  700.69   22.49
   1   0 -16  692.63   48.96
  -1   0  16  732.77   24.57
   1   0 -15    2.48    7.29
  -1   0  15    8.17    4.32
  -1   0  15    3.16    4.47
   1   0 -14  681.51   45.25
  -1   0  14  735.77   22.92
   1   0 -13    9.13    9.38
  -1   0  13   17.56    5.31
   1   0 -13   22.16   11.01
   1   0 -12  639.70   39.80
   1   0 -12  629.32   39.88
   1   0 -11  708.47   39.21
   1   0 -11  749.47   40.60
   1   0 -10 2035.71   62.71
   1   0 -10 2044.12   63.01
   1   0  -9  712.72   36.03
   1   0  -8  861.53   36.69
   1   0  -7 1929.79   50.40
   1   0  -6  210.35   16.15
   1   0  -5  859.72   11.44
   1   0  -5  847.32   27.53
   1   0  -4  585.64   20.31
   1   0  -3  185.69    9.93
   1   0  -2   38.61    4.17
   1   0  -1 3459.74   27.23
  -1   0  -1  979.13   15.71
  -1   0  -2 1338.27   21.64
  -1   0  -3  151.48    9.24
  -1   0  -3  138.85    6.90
  -1   0  -4 1007.71   21.32
  -1   0  -4 1016.18   26.81
  -1   0  -4 1028.14   27.52
  -1   0  -5    7.97    6.63
   1   0   5    4.55    1.41
  -1   0  -5   16.24    7.34
  -1   0  -6 1159.44   34.66
  -1   0  -6 1153.50   34.70
  -1   0  -7  118.92   14.73
  -1   0  -7  116.10   14.33
  -1   0  -8  750.58   33.10
  -1   0  -9  425.09   26.91
  -1   0 -10  693.54   36.57
  -1   0 -11  212.77   22.15
  -1   0 -12  463.64   33.97
   1   0  13  572.07   19.74
  -1   0 -13  579.36   39.88
   1   0  14  283.55   14.93
  -1   0 -14  316.34   30.92
  -1   0 -15   21.53   11.30
   1   0  15   30.29    6.55
  -1   0 -16   13.65    8.82
   1   0  16   14.08    7.53
   1   0  17   72.79    9.65
   1   0  18   29.46    7.86
   1   0  19  128.44   11.60
   1   0  20   25.22    5.32
   1   0  20   21.25    6.24
   1   0  21   26.06    4.48
   1   0  21   19.51    5.41
   1   0  22   22.29    3.46
   1   0  22   33.90    5.16
   1   0  23    4.59    2.60
  -1  -1  23   -0.21    2.50
  -1  -1  22    3.97    3.65
  -1  -1  21    3.63    2.44
  -1  -1  21    8.44    5.05
  -1  -1  20    1.28    5.44
  -1  -1  19   60.18    8.46
  -1  -1  19   74.19    7.15
  -1  -1  18   37.43    7.69
  -1  -1  17   30.01    5.63
  -1  -1  17   31.08    7.10
   1   1 -16    4.82    6.58
  -1  -1  16    0.91    5.15
  -1  -1  16   -2.21    3.19
  -1  -1  15  201.54   13.00
   1   1 -15  210.60   27.20
  -1  -1  15  184.23   11.62
   1   1 -14   31.81   11.35
   1   1 -14   23.80   10.19
  -1  -1  14   38.61    5.59
  -1  -1  14   41.36    6.55
   1   1 -13  161.23   22.10
   1   1 -13  158.40   21.40
  -1  -1  13  153.70   10.46
   1   1 -12  316.86   28.18
   1   1 -12  343.03   28.88
   1   1 -11  453.19   31.64
   1   1 -11  484.45   32.05
   1   1 -10  214.87   21.64
   1   1  -9  170.73   18.48
   1   1  -8 1004.91   38.69
   1   1  -7   17.58    7.45
  -1  -1   7   20.03    1.72
  -1  -1   7   19.58    1.85
  -1  -1   6   13.53    2.17
   1   1  -6   14.10    6.96
  -1  -1   5 4044.10   35.34
   1   1  -5 4301.09   58.23
   1   1  -4 7362.42   67.47
   1   1  -3   38.97    5.11
   1   1  -2 1957.87   26.53
  -1  -1   1   86.86    5.65
   1   1  -1   77.86    4.98
  -1  -1   0 1627.59   23.25
  -1  -1  -1 1060.82   19.84
  -1  -1  -2  475.84   15.28
  -1  -1  -2  511.32    7.69
  -1  -1  -3  786.52   21.94
  -1  -1  -4 2535.57   26.04
  -1  -1  -4 2640.64   45.59
  -1  -1  -5   30.45    2.75
  -1  -1  -5   39.65    8.39
  -1  -1  -6  400.33    7.67
  -1  -1  -6  428.46   22.80
  -1  -1  -7  557.99   27.94
  -1  -1  -8    3.56    8.12
  -1  -1  -9 2808.46   70.46
  -1  -1 -10  222.03   21.72
  -1  -1 -11 1036.81   48.55
  -1  -1 -12  312.44   28.77
  -1  -1 -13   85.84   16.35
   1   1  13  103.96    9.16
  -1  -1 -14  329.23   33.16
   1   1  14  331.59   16.21
  -1  -1 -15  121.07   21.45
   1   1  15  119.48   10.86
  -1  -1 -16  556.62   45.06
   1   1  16  613.09   23.03
   1   1  17   55.80    9.06
   1   1  18  376.94   18.68
   1   1  19   18.33    6.83
   1   1  20  281.34   14.60
   1   1  21   48.70    5.20
   1   1  21   52.75    6.75
   1   1  22  123.13    6.69
   1   1  22  137.68    8.42
   1   1  23  112.29    6.33
  -1  -2  24   10.64    2.42
  -1  -2  23   75.15    6.20
  -1  -2  22   -0.31    3.67
  -1  -2  21  173.92   10.24
  -1  -2  21  204.73   12.45
  -1  -2  20    9.54    5.86
  -1  -2  19  152.80   12.20
  -1  -2  19  149.22    9.71
  -1  -2  18    6.64    5.42
  -1  -2  18   22.46    4.58
  -1  -2  17   -1.00    5.39
  -1  -2  17   14.12    4.75
  -1  -2  16   60.87    8.18
   1   2 -16   74.00   16.43
   1   2 -15   49.43   14.30
  -1  -2  15   50.05    7.28
   1   2 -15   49.14   13.77
   1   2 -14  196.71   24.62
   1   2 -14  190.76   23.31
  -1  -2  14  190.21   12.12
   1   2 -13    0.14    6.93
  -1  -2  13    5.77    4.09
   1   2 -13   -3.60    7.25
   1   2 -12  304.63   27.67
   1   2 -12  295.73   26.52
   1   2 -11   11.87    8.17
   1   2 -10  120.43   17.39
   1   2  -9   -2.36    9.64
   1   2  -8   27.95    9.07
  -1  -2   8   33.05    3.33
  -1  -2   8   34.00    3.20
   1   2  -7 1256.78   38.10
  -1  -2   7 1274.42   22.31
  -1  -2   7 1237.63   21.51
   1   2  -6 2357.98   46.96
  -1  -2   6 2289.58   31.63
  -1  -2   6 2325.01   31.43
   1   2  -5  497.53   20.10
  -1  -2   5  480.43   15.15
   1   2  -4  302.24   13.98
  -1  -2   4  290.10   12.40
   1   2  -3  464.74   15.66
  -1  -2   3  470.15   15.59
   1   2  -2  286.88   11.30
  -1  -2   2  296.39   12.80
  -1  -2   1 1795.98   28.18
  -1  -2   1 1865.06   32.50
  -1  -2   0    7.81    5.18
  -1  -2   0   -0.80    2.85
  -1  -2  -1   15.14    4.16
  -1  -2  -1   15.74    4.34
  -1  -2  -2  168.42   10.42
  -1  -2  -2  158.40    9.15
  -1  -2  -3 9912.58   83.90
  -1  -2  -3 9837.78   65.78
  -1  -2  -4 3207.40   53.98
  -1  -2  -4 3087.43   35.63
  -1  -2  -5    0.79    1.66
  -1  -2  -5   -0.25    2.08
  -1  -2  -6   -0.07    1.17
  -1  -2  -6    1.50    1.59
  -1  -2  -6    6.04    8.23
  -1  -2  -7  269.93   21.69
  -1  -2  -8    1.77    8.75
  -1  -2  -9   29.85   10.36
  -1  -2 -10    9.35    8.75
  -1  -2 -11  335.38   29.09
   1   2  12   27.51    5.49
  -1  -2 -12   32.33    9.99
   1   2  13    2.52    4.25
  -1  -2 -13   -2.53    8.95
   1   2  14   69.68    8.54
  -1  -2 -14   77.54   16.51
   1   2  15   75.51    9.24
  -1  -2 -15   89.97   18.81
   1   2  16   -3.35    6.08
   1   2  17  233.52   15.11
   1   2  18   50.34    8.67
   1   2  19   35.52    7.26
   1   2  20    5.37    4.98
   1   2  21   74.06    5.98
   1   2  21   78.90    7.29
   1   2  22    3.17    1.86
   1   2  22   -1.01    2.86
  -1  -3  24   13.98    2.86
  -1  -3  23    0.01    2.96
  -1  -3  22  132.50    9.53
  -1  -3  22   99.95    7.15
  -1  -3  21   -1.81    4.81
  -1  -3  21    6.22    3.27
  -1  -3  20  207.93   13.63
  -1  -3  19    4.56    3.05
  -1  -3  19   13.39    6.41
  -1  -3  18  211.60   11.74
  -1  -3  18  209.91   14.01
  -1  -3  17    5.46    3.78
  -1  -3  17    0.52    5.31
   1   3 -17    3.85    3.97
  -1  -3  16  175.35   12.46
   1   3 -16  170.18   24.09
  -1  -3  16  162.99   10.49
   1   3 -16  172.58   24.19
  -1  -3  15   26.52    6.28
   1   3 -15   21.00    9.53
  -1  -3  15   29.62    5.50
   1   3 -15   34.86   13.55
   1   3 -14  255.03   27.20
  -1  -3  14  268.43   14.58
   1   3 -14  249.30   26.29
   1   3 -13  809.05   45.87
  -1  -3  13  805.39   23.99
   1   3 -13  776.72   44.16
   1   3 -12  460.13   33.29
   1   3 -11  343.16   27.75
   1   3 -10  433.61   29.16
   1   3  -9  484.99   27.97
  -1  -3   8   28.45    4.54
  -1  -3   8   24.51    4.08
   1   3  -8   19.37    8.25
   1   3  -7  526.68   24.37
  -1  -3   7  480.16   16.91
  -1  -3   7  489.10   17.10
   1   3  -6  907.96   28.96
  -1  -3   6  867.70   23.38
  -1  -3   6  850.58   22.99
   1   3  -5  427.12   18.49
  -1  -3   5  430.17   16.72
  -1  -3   5  451.03   16.72
   1   3  -4 2852.60   43.20
  -1  -3   4 2849.26   42.82
  -1  -3   3   50.98    7.20
   1   3  -3   37.31    5.86
   1   3  -2 2301.35   34.90
  -1  -3   2 2293.43   35.72
  -1  -3   2 2302.19   40.92
  -1  -3   1   73.32    9.04
  -1  -3   1   68.26    6.84
  -1  -3   0 2015.72   34.54
  -1  -3   0 2210.25   40.85
  -1  -3  -1  184.93   11.47
  -1  -3  -1  195.49   12.00
  -1  -3  -2 3184.81   48.26
  -1  -3  -2 3224.53   45.51
  -1  -3  -3    1.90    3.41
  -1  -3  -3    2.65    4.21
  -1  -3  -3    4.42    5.16
  -1  -3  -4  474.56   16.65
  -1  -3  -4  515.30   17.59
  -1  -3  -4  507.14   23.53
  -1  -3  -5 1063.30   24.00
  -1  -3  -5 1126.17   25.16
  -1  -3  -5 1132.00   37.97
  -1  -3  -6 1144.69   23.89
  -1  -3  -6 1161.35   24.68
  -1  -3  -6 1226.46   44.12
  -1  -3  -7  224.16   10.16
  -1  -3  -7  252.48   22.38
  -1  -3  -8  324.46   25.76
  -1  -3  -9   36.40   11.80
  -1  -3 -10   -1.68    7.83
  -1  -3 -11  552.03   38.75
  -1  -3 -12   -7.63    8.37
   1   3  12    4.25    3.67
  -1  -3 -13  184.87   24.42
   1   3  13  194.13   12.42
  -1  -3 -14    5.04   10.62
   1   3  14    8.32    5.75
  -1  -3 -15   69.12   18.14
   1   3  15   27.54    6.94
   1   3  16   57.70    8.31
   1   3  17   -4.11    6.09
   1   3  18   84.55    9.91
   1   3  19   -1.54    4.91
   1   3  20  138.87    9.86
   1   3  21   -3.11    3.64
   1   3  21   -3.41    2.21
   1   3  22   56.78    4.86
  -1  -3 -22   51.26    3.89
  -1  -4  24  140.37    7.07
  -1  -4  23    3.14    3.15
  -1  -4  23    4.43    1.88
  -1  -4  22    0.80    3.98
  -1  -4  22    1.65    2.36
  -1  -4  21    1.59    4.79
  -1  -4  21    4.36    3.18
  -1  -4  20    0.65    5.46
  -1  -4  20    1.75    3.73
  -1  -4  19   27.81    7.07
  -1  -4  18   -2.27    5.47
  -1  -4  18  -13.83    4.43
  -1  -4  17   14.97    5.97
  -1  -4  17    9.91    3.48
  -1  -4  16   -2.50    5.96
  -1  -4  16    1.77    3.01
   1   4 -16   16.76    9.07
   1   4 -16   13.37    8.47
  -1  -4  15   80.73    9.21
  -1  -4  15   82.37    8.02
   1   4 -15   87.89   17.43
   1   4 -15   95.45   17.52
  -1  -4  14   62.00    7.96
  -1  -4  14   55.39    6.50
   1   4 -14   67.73   14.93
   1   4 -14   52.03   12.85
   1   4 -13   -0.45    7.44
  -1  -4  13    2.09    3.85
   1   4 -12   21.02   10.01
   1   4 -11  181.24   20.18
   1   4 -10   74.47   12.81
  -1  -4   9   20.05    4.13
   1   4  -9   30.68    9.84
  -1  -4   9   27.38    5.29
  -1  -4   8  207.92   12.66
  -1  -4   8  188.54   12.40
   1   4  -8  174.48   16.67
  -1  -4   7   93.93    9.10
  -1  -4   7   83.88    8.43
   1   4  -7   98.99   12.10
  -1  -4   6   26.69    5.80
   1   4  -6   18.78    6.16
  -1  -4   6   23.31    5.63
  -1  -4   5  116.65   10.36
  -1  -4   5  118.42   10.56
   1   4  -5  107.76   10.35
  -1  -4   4  278.39   15.86
  -1  -4   4  282.13   15.95
   1   4  -4  283.10   14.90
  -1  -4   3   40.06    8.11
   1   4  -3   35.67    6.14
  -1  -4   3   38.22    7.69
  -1  -4   2 1022.05   26.32
  -1  -4   2 1044.50   31.60
   1   4  -1  138.14    9.54
  -1  -4   1  107.50    9.45
  -1  -4   1  124.13   12.49
   1   4   0  369.38   12.40
  -1  -4   0  337.64   16.43
  -1  -4   0  378.50   19.29
  -1  -4  -1 1120.10   30.02
  -1  -4  -1 1177.66   31.91
  -1  -4  -1 1200.84   32.61
  -1  -4  -2  305.55   16.94
  -1  -4  -2  313.28   16.46
  -1  -4  -2  316.79   16.48
  -1  -4  -3  595.93   24.87
  -1  -4  -3  582.75   21.93
  -1  -4  -3  592.85   21.55
  -1  -4  -4  294.59   19.45
  -1  -4  -4  308.07   15.54
  -1  -4  -4  280.56   14.70
  -1  -4  -5  422.08   25.40
  -1  -4  -5  408.53   17.64
  -1  -4  -5  418.41   17.57
  -1  -4  -6  203.05   19.77
  -1  -4  -6  206.57   12.02
  -1  -4  -6  205.71   12.38
  -1  -4  -7  223.03   22.08
  -1  -4  -8   52.27   11.78
  -1  -4  -9  402.98   31.28
  -1  -4 -10  283.60   27.88
  -1  -4 -11   47.39   13.39
   1   4  12  304.74   15.06
  -1  -4 -12  328.45   33.00
   1   4  13    6.40    4.96
  -1  -4 -13    7.30    6.74
   1   4  14  146.31   11.83
  -1  -4 -14  145.38   24.21
   1   4  15   34.73    7.05
   1   4  16  133.82   11.92
   1   4  17   13.60    5.88
   1   4  18  163.25   12.18
   1   4  19   58.06    5.85
   1   4  19   67.10    7.83
   1   4  20   28.06    5.14
   1   4  21   57.95    4.40
   1   4  21   70.72    5.92
  -1  -5  24    5.35    2.42
  -1  -5  23  148.55    7.47
  -1  -5  23  182.79    9.62
  -1  -5  22   94.57    7.40
  -1  -5  22  119.56    9.16
  -1  -5  21   27.75    5.11
  -1  -5  21   28.81    6.35
  -1  -5  20  136.59   10.67
  -1  -5  20  163.11   12.28
  -1  -5  19  123.14   11.11
  -1  -5  19  122.62   11.75
  -1  -5  18  471.94   17.49
  -1  -5  18  491.99   21.12
  -1  -5  17    6.70    3.55
  -1  -5  17    5.12    5.51
  -1  -5  16  258.18   13.55
  -1  -5  16  252.79   16.05
   1   5 -16  247.60   28.98
   1   5 -16  272.60   28.75
  -1  -5  15  145.26   12.46
   1   5 -15  143.98   21.20
   1   5 -15  108.29   18.33
  -1  -5  15  139.78   10.09
   1   5 -14 1014.41   54.33
  -1  -5  14 1014.09   26.63
   1   5 -14 1106.62   54.20
  -1  -5  14 1124.74   31.54
   1   5 -13  284.03   28.33
  -1  -5  13  298.25   15.80
   1   5 -12 1479.57   59.38
   1   5 -11  692.51   37.83
   1   5 -10 1351.15   49.01
   1   5  -9  497.90   28.28
  -1  -5   9  478.41   22.01
  -1  -5   9  483.31   21.54
   1   5  -8   48.68   10.28
  -1  -5   8   35.89    6.94
  -1  -5   8   35.43    6.96
  -1  -5   7 1042.05   32.67
  -1  -5   7 1001.56   31.84
   1   5  -7 1032.77   34.68
  -1  -5   6  123.61   12.28
  -1  -5   6  134.90   12.50
   1   5  -6  126.11   12.16
  -1  -5   5  364.83   19.96
  -1  -5   5  344.74   19.57
   1   5  -5  342.94   18.83
  -1  -5   4  312.79   19.04
  -1  -5   4  300.08   18.53
   1   5  -4  294.57   16.08
  -1  -5   3 4615.28   71.60
  -1  -5   3 4550.73   71.14
   1   5  -3 4683.05   61.21
  -1  -5   2  835.96   32.13
  -1  -5   2  824.21   32.02
  -1  -5   2  765.74   25.10
  -1  -5   1 1750.79   46.67
  -1  -5   1 1759.00   47.22
   1   5  -1 1652.64   33.61
  -1  -5   0 3179.39   60.65
  -1  -5   0 3171.15   61.58
   1   5   0 2897.68   38.81
  -1  -5   0 2809.17   49.92
  -1  -5  -1    4.93    5.13
  -1  -5  -1   12.95    6.33
  -1  -5  -1   16.46    7.94
  -1  -5  -2  557.42   24.84
  -1  -5  -2  549.50   23.86
  -1  -5  -2  552.42   24.65
  -1  -5  -3  107.85   11.22
  -1  -5  -3   95.48   10.28
  -1  -5  -3  106.54   12.26
  -1  -5  -4   92.54   10.70
  -1  -5  -4   78.37   10.20
  -1  -5  -4   88.79   13.27
  -1  -5  -5  170.47   13.16
  -1  -5  -5  177.58   13.06
  -1  -5  -5  165.87   17.67
  -1  -5  -6 1205.85   33.35
  -1  -5  -6 1189.55   32.88
  -1  -5  -6 1254.30   49.31
  -1  -5  -7  471.84   33.24
  -1  -5  -8  703.95   41.74
  -1  -5  -9  184.68   23.61
  -1  -5 -10   38.71   13.92
  -1  -5 -11   25.87    4.43
  -1  -5 -11   27.88   11.80
   1   5  12   42.61    7.32
  -1  -5 -12   30.73    4.83
   1   5  13   50.22    8.43
  -1  -5 -13   19.58    9.66
   1   5  14   21.18    6.80
   1   5  15    9.73    5.91
   1   5  16  128.12   11.44
   1   5  17   -9.11    6.54
   1   5  18    5.32    5.12
   1   5  19    3.33    2.52
   1   5  19    4.46    4.10
   1   5  20   82.51    6.61
  -1  -5 -21    5.92    1.88
   1   5  21    2.70    1.96
  -1  -6  24   91.07    5.74
  -1  -6  23   -4.15    3.42
  -1  -6  23   -1.50    1.94
  -1  -6  22   23.53    4.85
  -1  -6  22   20.53    4.13
  -1  -6  21  105.19    9.38
  -1  -6  21   93.32    8.66
  -1  -6  20   65.06    8.70
  -1  -6  20   78.86    8.62
  -1  -6  19  182.29   13.63
  -1  -6  19  197.41   13.45
  -1  -6  18  241.84   15.60
  -1  -6  18  220.24   12.16
  -1  -6  18  224.59   15.51
  -1  -6  17  425.22   20.40
  -1  -6  17  394.30   19.57
  -1  -6  17  401.73   16.78
  -1  -6  16  356.24   19.00
  -1  -6  16  330.41   15.75
   1   6 -16  321.25   32.41
   1   6 -15  158.10   20.77
   1   6 -15  136.02   20.82
  -1  -6  15  167.12   13.63
  -1  -6  15  164.21   11.32
  -1  -6  14   -4.24    5.40
   1   6 -14   -3.63    6.33
   1   6 -14   -6.72    7.66
  -1  -6  14   -1.37    3.29
  -1  -6  13 1045.23   28.73
   1   6 -13  993.59   51.87
  -1  -6  13  995.65   25.39
   1   6 -12  246.60   24.67
  -1  -6  12  283.07   14.23
   1   6 -11  452.74   30.68
  -1  -6  10   86.12   10.65
  -1  -6  10   71.90    9.16
   1   6 -10   73.61   12.50
  -1  -6   9 1306.31   39.60
  -1  -6   9 1320.50   40.13
   1   6  -9 1224.20   43.83
  -1  -6   8 1287.68   39.59
  -1  -6   8 1306.34   40.79
   1   6  -8 1257.26   42.23
  -1  -6   7   89.27   11.62
  -1  -6   7  101.76   12.13
   1   6  -7   81.80   11.22
  -1  -6   6 1251.98   40.14
  -1  -6   6 1323.19   41.42
   1   6  -6 1278.54   38.26
  -1  -6   5  123.81   14.34
  -1  -6   5  129.45   14.22
   1   6  -5  115.88   12.09
  -1  -6   4 1454.75   43.88
  -1  -6   4 1454.24   44.17
   1   6  -4 1464.36   38.12
  -1  -6   3  145.39   15.79
  -1  -6   3  151.08   16.15
   1   6  -3  170.74   15.00
   1   6  -3  154.75   12.82
  -1  -6   2  220.56   19.82
  -1  -6   2  229.88   19.75
  -1  -6   2  226.31   15.05
   1   6  -2  273.85   17.04
  -1  -6   1   20.88    9.13
  -1  -6   1   31.48   10.05
   1   6  -1   29.11    5.37
  -1  -6   1   25.12    6.12
  -1  -6   0 2299.96   57.34
  -1  -6   0 2297.59   56.31
  -1  -6   0 2128.68   47.72
   1   6   0 2120.31   35.90
  -1  -6  -1  511.54   26.66
  -1  -6  -1  486.29   25.27
  -1  -6  -1  498.32   24.09
  -1  -6  -2  425.83   23.76
  -1  -6  -2  396.43   22.58
  -1  -6  -2  397.71   22.83
  -1  -6  -3 2009.38   49.13
  -1  -6  -3 1925.09   48.22
  -1  -6  -3 1997.78   53.05
  -1  -6  -4  319.20   19.65
  -1  -6  -4  326.95   20.09
  -1  -6  -4  319.60   23.20
  -1  -6  -5 1286.54   39.03
  -1  -6  -5 1256.53   37.80
  -1  -6  -5 1295.74   49.18
  -1  -6  -6    5.08    7.66
  -1  -6  -6    6.36    4.22
  -1  -6  -6    1.68    3.58
  -1  -6  -7  925.43   48.30
  -1  -6  -8   43.02   11.78
  -1  -6  -9 2374.43   84.11
  -1  -6  -9 2162.15   35.42
  -1  -6 -10  535.58   41.93
  -1  -6 -10  497.02   17.49
  -1  -6 -11  383.89   37.13
  -1  -6 -11  382.60   15.46
   1   6  12  293.35   15.81
  -1  -6 -12  303.42   34.08
  -1  -6 -12  306.78   14.07
   1   6  13  273.13   15.56
  -1  -6 -13  282.54   33.41
  -1  -6 -13  290.26   13.43
   1   6  14  617.32   22.86
   1   6  15   73.37    9.22
   1   6  16   56.85    8.37
   1   6  17   -3.84    5.69
   1   6  18  206.30   11.71
   1   6  19   43.84    4.69
   1   6  19   53.36    5.84
  -1  -6 -20  199.57    8.73
   1   6  20  185.62    8.49
  -1  -7  23   14.20    2.83
  -1  -7  23   18.48    3.85
  -1  -7  22   -3.64    3.25
  -1  -7  22   -4.92    4.17
  -1  -7  21   37.41    6.13
  -1  -7  21   34.42    6.16
  -1  -7  20   -4.89    4.70
  -1  -7  20   -3.52    5.74
  -1  -7  19   71.81    9.11
  -1  -7  19   80.72    9.90
  -1  -7  18   18.51    6.45
  -1  -7  18    7.03    3.17
  -1  -7  18   12.11    6.50
  -1  -7  17   35.45    7.68
  -1  -7  17   28.95    7.40
  -1  -7  17   43.33    6.33
  -1  -7  16  346.91   16.30
   1   7 -16  313.42   31.96
  -1  -7  16  314.38   18.19
  -1  -7  16  349.63   19.36
  -1  -7  15   57.56    7.52
  -1  -7  15   47.37    8.80
   1   7 -15   52.23   13.86
  -1  -7  15   51.30    8.90
  -1  -7  14  161.51   11.21
  -1  -7  14  152.36   13.72
  -1  -7  14  178.64   13.70
   1   7 -14  183.40   24.00
  -1  -7  13   33.89    5.84
  -1  -7  13   28.07    6.71
   1   7 -13   18.90    8.98
  -1  -7  13   31.92    8.25
  -1  -7  12   76.64    7.94
   1   7 -12   67.84   13.15
   1   7 -11   10.45    7.11
   1   7 -10  109.28   15.34
  -1  -7  10   81.55   11.15
  -1  -7  10  105.99   12.74
   1   7  -9   16.84    7.31
  -1  -7   9   14.76    6.08
  -1  -7   9    8.54    3.87
   1   7  -8  115.10   13.85
  -1  -7   8  117.22   14.15
  -1  -7   8   98.53   12.53
   1   7  -7   38.22    8.47
  -1  -7   7   18.24    7.55
  -1  -7   7   34.99    8.45
   1   7  -6  104.70   12.00
  -1  -7   6  130.54   15.15
  -1  -7   6  116.80   14.85
   1   7  -5   61.04    9.98
  -1  -7   5   61.21   12.24
  -1  -7   5   63.07   12.05
  -1  -7   4  389.27   26.42
  -1  -7   4  346.91   24.39
   1   7  -4  362.53   20.74
  -1  -7   3  170.26   19.84
  -1  -7   3  170.96   19.59
   1   7  -3  172.55   14.80
  -1  -7   2  248.13   22.96
  -1  -7   2  236.57   22.63
  -1  -7   2  223.11   16.08
  -1  -7   1  477.43   23.81
  -1  -7   1  516.17   31.49
  -1  -7   1  497.86   30.51
  -1  -7   0   26.39    7.02
  -1  -7   0   27.72   10.85
  -1  -7   0   38.72   11.24
  -1  -7  -1   -0.51    5.30
  -1  -7  -1    2.07    7.58
  -1  -7  -1    3.58    6.83
  -1  -7  -2    2.21    5.79
  -1  -7  -2   13.55    7.55
  -1  -7  -2    2.24    6.48
  -1  -7  -3  229.54   19.54
  -1  -7  -3  198.63   17.69
  -1  -7  -3  234.11   19.12
  -1  -7  -4    1.52    5.56
  -1  -7  -4    2.70    5.20
  -1  -7  -4    2.70    5.05
  -1  -7  -5   16.60    8.04
  -1  -7  -5   17.88    6.00
  -1  -7  -5   19.51    6.66
  -1  -7  -6  225.64   17.57
  -1  -7  -6  219.58   17.67
  -1  -7  -6  226.93   24.23
  -1  -7  -7  137.40   20.42
  -1  -7  -8  143.39   22.45
  -1  -7  -8  151.28   10.08
  -1  -7  -9   28.16    4.83
  -1  -7  -9   32.07   12.36
  -1  -7 -10   12.03    3.95
  -1  -7 -10    5.66    8.38
  -1  -7 -11  258.77   31.06
  -1  -7 -11  237.12   12.80
  -1  -7 -12  191.46   11.72
  -1  -7 -12  148.17   23.56
   1   7  13  213.81   13.92
  -1  -7 -13  222.29   12.15
   1   7  14  254.77   15.17
  -1  -7 -14  258.53   12.57
   1   7  15   14.18    6.22
   1   7  16   18.83    5.60
   1   7  17   51.28    6.78
   1   7  18   13.93    4.40
  -1  -7 -18   13.47    3.95
  -1  -7 -19  165.44    8.44
   1   7  19  161.05    8.37
  -1  -7 -20    3.14    1.65
  -1  -8  23    0.60    2.43
  -1  -8  23    5.65    2.08
  -1  -8  22  157.97    9.52
  -1  -8  22  130.84    8.58
  -1  -8  21    5.95    4.29
  -1  -8  21    0.39    3.70
  -1  -8  20  162.80   11.83
  -1  -8  20  163.26   11.78
  -1  -8  19   19.91    6.61
  -1  -8  19   29.82    7.05
  -1  -8  18  257.85   12.93
  -1  -8  18  255.84   16.09
  -1  -8  18  250.77   16.00
  -1  -8  17   41.84    6.03
  -1  -8  17   57.24    9.20
  -1  -8  17   52.43    9.11
  -1  -8  16   72.40    8.23
  -1  -8  16   77.57   10.26
  -1  -8  16   80.33   10.97
   1   8 -15  169.59   23.82
  -1  -8  15  222.11   13.52
  -1  -8  15  219.41   16.20
  -1  -8  15  217.45   15.72
   1   8 -14  766.88   48.61
  -1  -8  14  708.37   22.77
  -1  -8  14  694.54   29.90
  -1  -8  14  730.14   26.11
   1   8 -13  571.05   39.90
  -1  -8  13  605.23   20.40
  -1  -8  13  592.96   22.46
  -1  -8  12  151.96    9.89
  -1  -8  12  168.41   14.62
  -1  -8  12  142.51   10.75
  -1  -8  11  354.26   15.58
  -1  -8  11  339.95   18.03
   1   8 -11  333.49   27.48
   1   8 -10    2.31    5.27
  -1  -8  10    5.63    4.63
  -1  -8  10    4.94    3.97
   1   8  -9  329.20   24.57
  -1  -8   9  297.93   23.21
  -1  -8   9  346.67   25.31
  -1  -8   8   54.73   11.40
   1   8  -8   57.17   10.92
  -1  -8   8   46.90    9.86
   1   8  -7  135.70   14.82
  -1  -8   7  117.44   15.70
  -1  -8   7  129.06   16.23
   1   8  -6  167.69   15.98
  -1  -8   6  159.06   18.28
  -1  -8   6  169.53   18.46
   1   8  -5  385.09   23.09
  -1  -8   5  396.42   28.54
  -1  -8   5  390.59   27.78
  -1  -8   4   54.88   13.74
   1   8  -4   44.42    8.91
  -1  -8   4   35.10   12.47
   1   8  -3  694.59   30.83
  -1  -8   3  723.49   40.15
  -1  -8   3  696.14   39.66
  -1  -8   2 1217.67   39.18
  -1  -8   2 1282.76   55.25
  -1  -8   2 1258.23   54.71
  -1  -8   1  519.23   26.80
  -1  -8   1  522.10   34.10
  -1  -8   1  523.57   34.38
  -1  -8   0  247.15   19.72
  -1  -8   0  247.60   23.51
  -1  -8   0  243.01   22.99
  -1  -8  -1    1.87    6.85
  -1  -8  -1    8.15    7.56
  -1  -8  -1    5.56    4.83
  -1  -8  -2 1030.65   42.00
  -1  -8  -2  954.35   41.69
  -1  -8  -2  990.35   41.85
  -1  -8  -3  155.45   17.59
  -1  -8  -3  153.95   17.37
  -1  -8  -3  143.52   16.24
  -1  -8  -4  115.96   16.31
  -1  -8  -4  103.42   13.79
  -1  -8  -4  116.82   14.57
  -1  -8  -5  390.07   31.05
  -1  -8  -5  407.31   26.28
  -1  -8  -5  410.31   26.47
  -1  -8  -6  110.60   13.89
  -1  -8  -6  114.42    9.66
  -1  -8  -6  107.76   18.49
  -1  -8  -7  444.31   18.21
  -1  -8  -7  451.00   38.18
  -1  -8  -8    3.40    3.27
  -1  -8  -8    2.69    7.23
  -1  -8  -9  400.96   17.20
  -1  -8  -9  406.80   39.17
  -1  -8 -10   72.93    7.82
  -1  -8 -10   78.52   18.91
  -1  -8 -11   33.77    5.72
  -1  -8 -11   24.56   11.51
   1   8  12   20.03    7.05
  -1  -8 -12   19.68    4.52
   1   8  13   11.99    5.63
  -1  -8 -13   13.49    3.86
   1   8  14   82.07    9.22
  -1  -8 -14   78.44    7.15
   1   8  15    0.38    5.04
   1   8  16   48.58    6.73
   1   8  17    8.82    3.94
  -1  -8 -17    5.50    3.44
   1   8  18    1.92    2.75
  -1  -8 -18   -0.03    2.48
   1   8  19   -1.02    1.83
  -1  -8 -19    1.51    1.78
  -1  -9  23    9.87    2.30
  -1  -9  22    9.05    3.37
  -1  -9  21   -2.00    4.05
  -1  -9  21   -5.34    4.73
  -1  -9  20   -0.78    4.73
  -1  -9  20   -0.59    4.99
  -1  -9  19    7.12    5.42
  -1  -9  19    1.31    5.96
  -1  -9  18   36.09    8.09
  -1  -9  18   27.66    7.42
  -1  -9  18   32.65    5.05
  -1  -9  17   10.70    6.20
  -1  -9  17    9.83    3.89
  -1  -9  17    6.09    6.91
  -1  -9  16   75.69   11.25
  -1  -9  16   69.91    7.94
  -1  -9  16   56.94    9.79
  -1  -9  15  121.39   12.42
  -1  -9  15  116.64    9.98
  -1  -9  15  121.63   13.43
  -1  -9  14    4.12    7.39
  -1  -9  14    3.38    3.67
  -1  -9  14   -1.65    5.50
  -1  -9  13   26.76   10.49
  -1  -9  13   19.13    5.80
  -1  -9  13   19.81    5.00
   1   9 -13   27.83   10.25
  -1  -9  12  359.61   15.41
   1   9 -12  316.35   28.50
  -1  -9  12  359.29   20.35
  -1  -9  12  338.06   16.30
  -1  -9  11   90.61    7.75
  -1  -9  11   79.60    8.84
   1   9 -11  111.58   16.69
  -1  -9  11  100.16    9.04
  -1  -9  10    7.16    5.60
  -1  -9  10    1.24    3.12
  -1  -9  10   11.09    3.16
  -1  -9  10   11.67    4.06
   1   9 -10   14.56    7.22
  -1  -9  10    9.70    5.65
  -1  -9   9    4.56    2.85
  -1  -9   9    3.64    4.64
  -1  -9   9    5.29    3.46
   1   9  -9   15.25    7.74
  -1  -9   9    1.12    5.83
   1   9  -8  324.64   24.48
  -1  -9   8  292.05   25.41
  -1  -9   8  290.05   25.60
   1   9  -7   94.85   12.77
  -1  -9   7   80.64   14.33
  -1  -9   7   91.18   15.27
   1   9  -6  814.85   36.23
  -1  -9   6  797.71   42.45
  -1  -9   6  805.39   41.93
   1   9  -5   35.20    8.55
  -1  -9   5   36.44   11.72
  -1  -9   5   28.18    9.31
   1   9  -4   39.04    9.09
  -1  -9   4   39.43   12.14
  -1  -9   4   42.29   11.99
   1   9  -3   16.09    6.30
  -1  -9   3   22.12   10.93
  -1  -9   3   24.38   12.15
  -1  -9   2   29.11    6.86
   1   9  -2   18.83    7.21
  -1  -9   2   21.04   13.30
  -1  -9   2   29.31   11.89
  -1  -9   1  211.17   18.20
  -1  -9   1  206.25   24.17
  -1  -9   1  234.29   25.08
  -1  -9   0   33.96    7.37
  -1  -9   0   43.95   11.13
  -1  -9   0   40.63   12.56
  -1  -9  -1  659.64   34.48
  -1  -9  -1  595.11   36.58
  -1  -9  -1  605.23   36.12
  -1  -9  -2   58.54   11.54
  -1  -9  -2   55.37   12.02
  -1  -9  -2   52.35   12.22
  -1  -9  -3  570.95   34.94
  -1  -9  -3  551.39   33.71
  -1  -9  -3  556.24   34.21
  -1  -9  -4   -4.31    4.77
  -1  -9  -4    3.69    5.69
  -1  -9  -4    8.58    8.28
  -1  -9  -4    1.91    3.47
  -1  -9  -5  180.25   19.19
  -1  -9  -5  160.32   17.89
  -1  -9  -5  203.17   14.49
  -1  -9  -5  190.71   23.05
  -1  -9  -6   70.17    8.64
  -1  -9  -6   53.97   12.53
  -1  -9  -7  369.80   17.53
  -1  -9  -7  333.83   34.44
  -1  -9  -8  544.93   21.04
  -1  -9  -8  562.85   47.25
  -1  -9  -9   -7.94    7.48
  -1  -9  -9    5.64    4.13
  -1  -9 -10   26.41    5.63
  -1  -9 -11    4.01    3.74
  -1  -9 -12  229.95   12.99
   1   9  12  208.63   13.78
  -1  -9 -13   -0.29    3.23
   1   9  13    6.56    5.37
  -1  -9 -14  193.37   10.54
  -1  -9 -14  193.29   12.82
   1   9  14  192.56   12.18
  -1  -9 -15   17.92    5.17
   1   9  15   23.85    5.45
  -1  -9 -16   44.23    5.95
   1   9  16   34.47    5.32
  -1  -9 -17   31.49    4.42
   1   9  17   33.82    4.46
  -1  -9 -18   42.42    4.12
   1   9  18   34.88    3.56
   1   9  18   35.67    3.65
  -1 -10  22   81.14    6.42
  -1 -10  21   21.15    4.64
  -1 -10  20  150.49   10.95
  -1 -10  19    0.84    5.68
  -1 -10  19    2.30    5.08
  -1 -10  18  184.45   10.57
  -1 -10  18  192.33   14.59
  -1 -10  18  213.75   14.79
  -1 -10  17   64.79    7.27
  -1 -10  17   67.74   10.55
  -1 -10  17   64.35    9.58
  -1 -10  16  427.78   18.16
  -1 -10  16  429.74   22.01
  -1 -10  16  389.54   22.34
  -1 -10  15    8.30    4.16
  -1 -10  15    0.86    5.92
  -1 -10  15   -1.22    8.52
  -1 -10  14  189.12   14.24
  -1 -10  14  203.12   12.74
  -1 -10  13  189.14   13.42
  -1 -10  13  186.05   11.88
  -1 -10  13  171.05   16.42
  -1 -10  12  504.05   20.35
  -1 -10  12  466.51   22.58
  -1 -10  12  487.08   18.24
  -1 -10  11  132.92   11.65
   1  10 -11  140.63   18.71
  -1 -10  11  138.04   10.87
  -1 -10  11  133.68    8.98
  -1 -10  11  140.69    9.80
  -1 -10  10  106.23    8.47
  -1 -10  10  106.41    8.43
   1  10 -10  123.17   16.97
  -1 -10  10  115.74   17.35
  -1 -10  10  123.45   17.61
  -1 -10  10  109.22    9.95
  -1 -10  10  106.39    8.03
  -1 -10   9  576.47   19.50
  -1 -10   9  612.13   38.48
  -1 -10   9  614.83   39.66
  -1 -10   9  597.18   18.11
   1  10  -9  656.22   36.99
  -1 -10   9  632.91   19.29
  -1 -10   9  659.47   22.14
  -1 -10   9  590.20   19.80
  -1 -10   8    1.90    2.56
  -1 -10   8    0.35    2.74
  -1 -10   8    3.08    2.79
  -1 -10   8   -1.20    5.53
   1  10  -8    0.80    4.45
  -1 -10   8   -0.32    2.61
  -1 -10   8    0.14    6.99
  -1 -10   8   -0.56    2.44
   1  10  -7  356.24   26.24
  -1 -10   7  321.67   14.76
  -1 -10   7  336.50   14.77
  -1 -10   7  290.96   12.90
  -1 -10   7  305.56   28.54
  -1 -10   7  324.77   28.98
  -1 -10   6   -3.51    8.76
   1  10  -6   11.91    6.80
  -1 -10   6   17.48    9.67
  -1 -10   5    2.96    8.24
   1  10  -5   11.58    6.00
  -1 -10   5    1.74    9.51
   1  10  -4  312.88   24.14
  -1 -10   4  287.14   28.79
  -1 -10   4  305.45   31.12
   1  10  -3  332.20   24.64
  -1 -10   3  340.89   33.40
  -1 -10   3  348.99   34.46
  -1 -10   2   46.53   13.85
   1  10  -2   56.23   11.31
  -1 -10   2   60.28   16.39
  -1 -10   1   12.76   10.39
  -1 -10   1   21.84   10.44
  -1 -10   0   13.45    9.51
  -1 -10   0    9.62    8.25
  -1 -10  -1    7.10    7.43
  -1 -10  -1    0.51    7.07
  -1 -10  -1    6.14    3.36
  -1 -10  -2  357.24   14.39
  -1 -10  -2  353.49   16.07
  -1 -10  -2  345.73   14.84
  -1 -10  -2  343.18   14.85
  -1 -10  -2  356.69   29.22
  -1 -10  -2  341.10   29.13
  -1 -10  -3   21.67    9.25
  -1 -10  -3   19.43    7.05
  -1 -10  -3    6.63    3.14
  -1 -10  -3   14.55    3.71
  -1 -10  -3   11.60    3.47
  -1 -10  -3    8.91    2.99
  -1 -10  -3    8.20    3.58
  -1 -10  -4  168.48   13.28
  -1 -10  -4  158.21   19.34
  -1 -10  -4  153.88   19.03
  -1 -10  -4  160.27   10.61
  -1 -10  -4  151.34    9.84
  -1 -10  -4  157.27   10.00
  -1 -10  -5   -5.63    6.58
  -1 -10  -5   -3.17    3.81
  -1 -10  -5   -8.21    6.44
  -1 -10  -6   -7.35    5.32
  -1 -10  -6    1.28    4.76
  -1 -10  -7   -1.43    6.47
  -1 -10  -7    3.96    4.52
  -1 -10  -8   29.22    8.86
  -1 -10  -8   31.00    6.67
  -1 -10  -9   44.01    8.61
  -1 -10  -9   49.79    7.12
  -1 -10 -10    7.72    4.87
  -1 -10 -10   10.38    4.43
  -1 -10 -11    0.75    4.80
  -1 -10 -11   -3.83    3.92
  -1 -10 -12   29.29    6.71
   1  10  12   33.35    6.62
  -1 -10 -12   24.76    5.09
  -1 -10 -13    8.52    4.71
   1  10  13   17.48    5.73
  -1 -10 -13   10.20    3.20
  -1 -10 -14    4.05    4.04
   1  10  14    4.81    4.58
  -1 -10 -14    1.45    2.23
   1  10  15   -2.04    3.99
  -1 -10 -15    2.54    3.36
   1  10  16   -1.84    2.71
  -1 -10 -16   -0.53    2.72
   1  10  17    4.12    2.11
  -1 -10 -17    1.55    1.83
  -1 -11  22   89.19    6.19
  -1 -11  21  131.31    8.69
  -1 -11  20   75.41    7.97
  -1 -11  19  172.90   12.20
  -1 -11  18    1.23    5.40
  -1 -11  17  197.16   11.52
  -1 -11  17  197.93   15.20
  -1 -11  16   15.04    4.68
  -1 -11  16   19.39    8.79
  -1 -11  15  425.24   18.30
  -1 -11  15  487.92   29.00
  -1 -11  14  135.98   10.64
  -1 -11  14  126.82   16.25
  -1 -11  13  308.79   15.24
  -1 -11  13  299.26   20.31
  -1 -11  12  333.84   14.66
  -1 -11  12  319.30   15.41
  -1 -11  12  311.69   18.41
  -1 -11  11  257.79   12.99
  -1 -11  11  273.97   16.95
  -1 -11  11  273.95   14.03
  -1 -11  10  588.36   20.41
  -1 -11  10  559.08   39.69
  -1 -11  10  574.11   20.19
  -1 -11  10  596.36   20.03
  -1 -11  10  589.68   19.09
  -1 -11  10  594.81   22.62
  -1 -11  10  562.08   39.31
  -1 -11   9  612.89   42.10
  -1 -11   9  587.61   41.10
  -1 -11   9  620.72   22.73
  -1 -11   9  606.43   19.44
  -1 -11   9  586.40   21.06
  -1 -11   9  605.54   21.14
  -1 -11   8  726.91   23.25
  -1 -11   8  615.44   17.80
  -1 -11   8  632.85   21.97
  -1 -11   8  651.54   22.06
  -1 -11   8  671.41   44.43
  -1 -11   8  617.28   42.15
  -1 -11   7   46.57   13.45
  -1 -11   7   70.36   16.81
  -1 -11   7   55.39    5.96
  -1 -11   7   94.88    9.40
  -1 -11   7   70.98    8.17
  -1 -11   7   66.52    8.08
  -1 -11   7   68.00    7.65
  -1 -11   6  840.90   25.79
  -1 -11   6  764.02   48.50
  -1 -11   6  827.44   50.98
  -1 -11   6  863.66   24.25
  -1 -11   6  787.28   20.94
   1  11  -6  922.15   43.33
  -1 -11   6  821.79   25.76
  -1 -11   6  848.21   24.10
  -1 -11   5   -5.32    7.98
  -1 -11   5   -1.77    7.22
  -1 -11   5   17.96    6.85
  -1 -11   5   -1.80    3.78
  -1 -11   5    3.05    2.81
  -1 -11   5   -1.58    3.73
   1  11  -5   -5.55    6.35
   1  11  -4  422.72   29.59
  -1 -11   4  385.22   16.95
  -1 -11   4  419.85   19.60
  -1 -11   4  438.17   16.61
  -1 -11   4  447.90   20.76
  -1 -11   4  417.10   39.73
  -1 -11   4  398.25   37.25
  -1 -11   3   48.10   18.50
  -1 -11   3   42.14   17.00
  -1 -11   3   41.08    7.00
  -1 -11   3   47.85    7.38
  -1 -11   3   43.32    7.96
  -1 -11   3   43.83    5.39
  -1 -11   3   35.97    5.13
   1  11  -3   42.24    8.87
   1  11  -2  552.37   34.23
  -1 -11   2  481.68   18.44
  -1 -11   2  538.25   44.08
  -1 -11   2  548.60   44.75
  -1 -11   2  558.50   22.84
  -1 -11   2  454.17   17.01
  -1 -11   2  557.04   23.33
  -1 -11   1   33.23   12.83
  -1 -11   1   60.45   15.22
  -1 -11   1   46.28    6.69
  -1 -11   1   62.37    7.66
  -1 -11   1   54.62    7.73
   1  11  -1   64.45   12.88
  -1 -11   1   52.24    6.19
  -1 -11   0  419.62   17.04
  -1 -11   0  440.38   18.69
  -1 -11   0  415.60   15.48
  -1 -11   0  425.22   17.61
  -1 -11   0  442.39   19.09
  -1 -11   0  402.65   34.83
  -1 -11   0  434.04   36.00
  -1 -11  -1  526.32   38.94
  -1 -11  -1  506.34   37.89
  -1 -11  -1  565.52   20.25
  -1 -11  -1  546.65   18.26
  -1 -11  -1  559.72   20.53
  -1 -11  -1  557.23   20.60
  -1 -11  -1  537.76   18.13
  -1 -11  -2  153.23   20.57
  -1 -11  -2  135.99   19.59
  -1 -11  -2  148.44   10.52
  -1 -11  -2  130.20    9.62
  -1 -11  -2  149.11   11.82
  -1 -11  -2  148.91   10.85
  -1 -11  -2  145.88   10.07
  -1 -11  -3  867.06   47.77
  -1 -11  -3  876.11   47.91
  -1 -11  -3  931.79   25.51
  -1 -11  -3  916.59   25.13
  -1 -11  -3  955.16   30.17
  -1 -11  -3  959.38   25.99
  -1 -11  -3  917.71   23.29
  -1 -11  -4   -7.32    4.84
  -1 -11  -4   14.43    6.73
  -1 -11  -4   -1.11    2.68
  -1 -11  -4   -2.88    4.34
  -1 -11  -4    6.78    3.58
  -1 -11  -4   10.40    4.71
  -1 -11  -4   15.87    4.67
  -1 -11  -5  967.31   34.50
  -1 -11  -5  820.26   26.12
  -1 -11  -6   14.31    6.85
  -1 -11  -6    3.64    4.62
  -1 -11  -7  648.65   24.68
  -1 -11  -7  652.38   28.10
  -1 -11  -8  164.58   12.67
  -1 -11  -8  189.12   17.60
  -1 -11  -9  140.87   11.43
  -1 -11  -9  128.19   13.01
  -1 -11 -10  126.89   10.39
  -1 -11 -10  113.94   11.33
  -1 -11 -11   14.28    4.64
  -1 -11 -11   16.96    5.71
  -1 -11 -12  128.84    9.36
  -1 -11 -12  122.07   10.12
   1  11  12  134.96   10.27
  -1 -11 -13   17.69    3.73
  -1 -11 -13   12.72    4.55
   1  11  13   16.45    5.08
  -1 -11 -14  201.65    9.25
  -1 -11 -14  196.60   10.67
   1  11  14  203.63   10.36
  -1 -11 -15    3.18    2.68
   1  11  15   -1.19    2.72
  -1 -11 -16  101.69    6.13
  -1 -12  22    3.78    1.78
  -1 -12  21    0.66    2.51
  -1 -12  20   26.98    5.06
  -1 -12  19    8.65    4.54
  -1 -12  18   11.05    5.37
  -1 -12  17    3.75    6.09
  -1 -12  16    3.98    7.76
  -1 -12  15   -1.91    9.61
  -1 -12  14    1.23    7.62
  -1 -12  13  -16.03    7.37
  -1 -12  12   33.80    7.28
  -1 -12  11   -1.54    3.75
  -1 -12  11    3.44    4.29
  -1 -12  11    6.92    3.08
  -1 -12  10   18.33    5.33
  -1 -12  10   12.73    4.11
  -1 -12  10   17.17    4.63
  -1 -12  10    6.21    6.48
  -1 -12  10    6.36    5.14
  -1 -12   9  120.30   10.35
  -1 -12   9  122.16   10.77
  -1 -12   9  123.76   10.79
  -1 -12   9  134.20   21.54
  -1 -12   9  126.70   20.12
  -1 -12   8   31.94    6.49
  -1 -12   8   42.00   13.85
  -1 -12   8   20.96    4.82
  -1 -12   8   26.19    5.78
  -1 -12   8   51.84   14.56
  -1 -12   8   19.21    4.22
  -1 -12   7   28.57    6.12
  -1 -12   7   23.51    9.18
  -1 -12   7   30.46    5.84
  -1 -12   7   27.11    6.16
  -1 -12   7   23.70   10.29
  -1 -12   7   23.36    4.76
  -1 -12   6   78.44    9.48
  -1 -12   6   89.00   18.11
  -1 -12   6   87.17    8.45
  -1 -12   6   74.44    8.71
  -1 -12   6   59.00   15.65
  -1 -12   6   67.17    6.99
  -1 -12   5  237.08   15.66
  -1 -12   5  245.69   13.33
  -1 -12   5  244.04   15.60
  -1 -12   5  224.13   11.98
  -1 -12   5  275.54   33.49
  -1 -12   5  237.69   28.97
  -1 -12   4   60.43   16.57
  -1 -12   4   47.48    5.93
  -1 -12   4   47.82    6.39
  -1 -12   4   35.25   13.27
  -1 -12   4   46.56    8.24
  -1 -12   4   56.96    9.25
  -1 -12   3  168.50   14.82
  -1 -12   3  139.86    9.83
  -1 -12   3  143.93    9.74
  -1 -12   3  160.55   27.35
  -1 -12   3  178.48   28.62
  -1 -12   3  177.96   13.61
  -1 -12   3  168.78   14.50
  -1 -12   2  172.91   26.57
  -1 -12   2  156.90   25.50
  -1 -12   2  139.48    9.50
  -1 -12   2  141.88   10.37
  -1 -12   2  177.23   14.42
  -1 -12   2  168.93   13.46
  -1 -12   1  152.37   24.81
  -1 -12   1  142.46   22.95
  -1 -12   1  137.15   10.51
  -1 -12   1  157.02   12.70
  -1 -12   1  148.35   12.32
  -1 -12   0  361.00   15.19
  -1 -12   0  356.28   34.02
  -1 -12   0  384.45   35.66
  -1 -12   0  340.91   16.71
  -1 -12   0  394.16   18.56
  -1 -12   0  378.95   18.05
  -1 -12  -1  274.50   13.75
  -1 -12  -1  270.70   15.39
  -1 -12  -1  277.35   29.50
  -1 -12  -1  290.36   30.08
  -1 -12  -1  308.07   16.11
  -1 -12  -1  305.94   15.88
  -1 -12  -2  101.32    8.86
  -1 -12  -2  100.69   17.62
  -1 -12  -2  106.48   10.56
  -1 -12  -2   69.96   14.92
  -1 -12  -2  104.15    9.57
  -1 -12  -2   97.54    9.29
  -1 -12  -3   53.90    7.07
  -1 -12  -3   53.19   12.65
  -1 -12  -3   54.67    8.91
  -1 -12  -3   51.54    6.50
  -1 -12  -3   45.03   12.25
  -1 -12  -3   59.48    7.52
  -1 -12  -4  173.01   15.99
  -1 -12  -4  159.64   11.64
  -1 -12  -4  174.28   11.24
  -1 -12  -4  179.11   11.38
  -1 -12  -5   56.53    7.72
  -1 -12  -5   62.04   10.66
  -1 -12  -6  123.48   11.73
  -1 -12  -6  135.29   12.54
  -1 -12  -7   32.79    8.27
  -1 -12  -7   33.03    7.37
  -1 -12  -8  258.56   18.53
  -1 -12  -8  242.81   14.99
  -1 -12  -9   72.22    9.32
  -1 -12  -9   76.56    8.59
  -1 -12 -10  111.58   10.33
  -1 -12 -10  115.88    9.58
  -1 -12 -11   40.77    6.03
  -1 -12 -11   37.05    6.26
   1  12  11   43.50    6.45
  -1 -12 -12  136.67    8.95
  -1 -12 -12  127.43    9.58
   1  12  12  154.79    9.81
  -1 -12 -13  114.25    7.22
  -1 -12 -13  119.59    8.36
   1  12  13  121.20    7.94
  -1 -12 -14   53.98    5.27
   1  12  14   37.45    4.26
  -1 -12 -15  199.77    8.15
  -1 -13  21   22.73    3.50
  -1 -13  20  164.42    9.35
  -1 -13  19   29.47    5.38
  -1 -13  18   97.61    9.46
  -1 -13  17   26.64    7.05
  -1 -13  16    6.63    6.96
  -1 -13  15  263.04   21.81
  -1 -13  14   22.75    7.36
  -1 -13  13  100.85   11.42
  -1 -13  12   10.46    6.03
  -1 -13  12    5.73    3.05
  -1 -13  11  144.16   10.89
  -1 -13  11  132.79   11.81
  -1 -13  11  140.02   10.50
  -1 -13  10   36.04    6.10
  -1 -13  10   38.07    7.04
  -1 -13  10   30.84    5.48
  -1 -13   9  225.57   14.42
  -1 -13   9  237.59   14.52
  -1 -13   9  210.44   14.06
  -1 -13   9  237.50   11.67
  -1 -13   8  123.70   11.31
  -1 -13   8  116.17   20.65
  -1 -13   8  132.81   10.82
  -1 -13   8  127.28   11.49
  -1 -13   8  109.20   20.16
  -1 -13   8  127.52    9.02
  -1 -13   7   16.42    5.85
  -1 -13   7    3.04    6.19
  -1 -13   7   16.97    5.78
  -1 -13   7   11.25    4.40
  -1 -13   7   24.45   11.92
  -1 -13   7   14.52    4.18
  -1 -13   6  122.33   11.87
  -1 -13   6  111.12    9.55
  -1 -13   6  124.96   11.74
  -1 -13   6  123.14   23.00
  -1 -13   6  136.40   24.48
  -1 -13   6  118.00    9.13
  -1 -13   5   84.07   10.99
  -1 -13   5  103.88   22.17
  -1 -13   5   83.25   10.55
  -1 -13   5   74.72    7.86
  -1 -13   5   61.67    7.09
  -1 -13   5   80.14   20.29
  -1 -13   4  427.60   46.49
  -1 -13   4  458.11   46.81
  -1 -13   4  424.54   23.12
  -1 -13   4  394.77   16.79
  -1 -13   4  406.31   22.31
  -1 -13   4  342.10   15.43
  -1 -13   4  374.15   16.67
  -1 -13   3  102.39   22.14
  -1 -13   3   95.17    8.51
  -1 -13   3  117.79   25.82
  -1 -13   3   85.81    8.20
  -1 -13   3  136.43   14.34
  -1 -13   3  124.32   13.12
  -1 -13   2   -8.70    9.96
  -1 -13   2    3.42    2.79
  -1 -13   2    1.03    4.87
  -1 -13   2    7.28    4.73
  -1 -13   2    4.18    5.31
  -1 -13   2    4.03    8.34
  -1 -13   1    9.51    8.39
  -1 -13   1   10.93    4.80
  -1 -13   1    8.93    5.23
  -1 -13   1    8.80    9.15
  -1 -13   1   14.92    5.85
  -1 -13   0  204.43   11.84
  -1 -13   0  210.16   26.88
  -1 -13   0  197.97   13.36
  -1 -13   0  211.53   14.49
  -1 -13   0  215.75   27.97
  -1 -13   0  194.91   13.78
  -1 -13  -1   54.42    6.59
  -1 -13  -1   48.65   13.05
  -1 -13  -1   59.20    8.72
  -1 -13  -1   44.80    6.94
  -1 -13  -1   37.46   11.68
  -1 -13  -1   55.33    8.43
  -1 -13  -2   -1.07    4.48
  -1 -13  -2   -6.65    4.68
  -1 -13  -2    0.76    5.46
  -1 -13  -2    0.89    3.24
  -1 -13  -3   -3.64    4.31
  -1 -13  -3   -1.61    4.98
  -1 -13  -3   -3.11    6.36
  -1 -13  -3    3.37    3.96
  -1 -13  -4    1.14    3.08
  -1 -13  -4    7.73    7.62
  -1 -13  -4   -1.86    4.09
  -1 -13  -4   -2.01    3.40
  -1 -13  -5  104.17   10.27
  -1 -13  -5  122.34   13.38
  -1 -13  -6   14.72    5.69
  -1 -13  -6   13.44    6.53
  -1 -13  -7   27.76    7.92
  -1 -13  -7   24.75    6.75
  -1 -13  -8    2.90    5.28
  -1 -13  -8    3.76    4.51
  -1 -13  -9    1.74    3.90
  -1 -13  -9    1.67    4.02
  -1 -13 -10   16.06    4.73
  -1 -13 -10   24.46    5.04
   1  13  10   25.21    5.35
  -1 -13 -11   -3.30    3.37
  -1 -13 -11    0.85    2.95
   1  13  11    2.90    3.61
  -1 -13 -12   -1.47    2.58
  -1 -13 -12   -0.33    2.22
   1  13  12   -3.95    3.11
  -1 -13 -13    3.67    2.29
   1  13  13   -0.19    2.24
  -1 -14  20    7.27    2.61
  -1 -14  19   42.05    5.24
  -1 -14  18    8.26    4.05
  -1 -14  17   69.04    8.57
  -1 -14  16   37.53    8.43
  -1 -14  15    8.16    7.41
  -1 -14  14   86.43   10.89
  -1 -14  13   10.85    6.22
  -1 -14  12   28.99    4.98
  -1 -14  12   26.49    5.08
  -1 -14  12   27.48    6.53
  -1 -14  11   64.67    8.82
  -1 -14  11   69.52    7.78
  -1 -14  11   64.02    7.51
  -1 -14  10  244.46   14.96
  -1 -14  10  244.30   14.67
  -1 -14  10  254.46   14.90
  -1 -14   9   21.45    4.37
  -1 -14   9   21.48    5.91
  -1 -14   9   12.73    4.71
  -1 -14   9   13.21    4.96
  -1 -14   8  452.01   16.45
  -1 -14   8  444.09   19.38
  -1 -14   8  413.48   19.93
  -1 -14   8  406.31   19.64
  -1 -14   7   29.07    5.65
  -1 -14   7   29.03    6.05
  -1 -14   7    7.41    5.64
  -1 -14   7   13.83    6.20
  -1 -14   6  165.40   10.81
  -1 -14   6  160.85   11.62
  -1 -14   6  179.65   14.85
  -1 -14   6  160.63   13.82
  -1 -14   5  188.18   11.81
  -1 -14   5  189.92   12.26
  -1 -14   5  204.61   16.76
  -1 -14   5  191.46   15.93
  -1 -14   4   21.43    4.83
  -1 -14   4   29.91    8.23
  -1 -14   4   31.80    5.33
  -1 -14   4   45.18   10.81
  -1 -14   3  465.11   24.16
  -1 -14   3  512.29   26.13
  -1 -14   3  371.30   16.96
  -1 -14   3  425.65   16.99
  -1 -14   2   46.84    7.39
  -1 -14   2   42.26    7.51
  -1 -14   1  344.60   18.73
  -1 -14   1  309.22   16.16
  -1 -14   1  329.30   18.02
  -1 -14   0   -0.72    4.85
  -1 -14   0    6.07    5.18
  -1 -14  -1  312.73   16.45
  -1 -14  -1  313.72   16.60
  -1 -14  -1  316.86   14.86
  -1 -14  -1  294.92   17.03
  -1 -14  -2   44.19    6.23
  -1 -14  -2   31.06    6.15
  -1 -14  -2   31.54    5.96
  -1 -14  -2   41.47    8.88
  -1 -14  -3  158.69   11.00
  -1 -14  -3  161.49   11.22
  -1 -14  -3  160.57   15.62
  -1 -14  -3  149.24   11.00
  -1 -14  -4    7.55    3.33
  -1 -14  -4    1.60    4.09
  -1 -14  -4    4.43    3.22
  -1 -14  -5  150.16   14.39
  -1 -14  -5  141.75   11.45
  -1 -14  -6   94.78   10.42
  -1 -14  -6  102.82   10.73
  -1 -14  -7   67.85    8.61
  -1 -14  -7   60.93    8.51
  -1 -14  -8   73.37    8.08
  -1 -14  -8   60.38    7.39
  -1 -14  -9    1.15    3.53
  -1 -14  -9   -4.12    3.91
  -1 -14 -10  178.02    9.69
  -1 -14 -10  148.63    9.05
   1  14  10  170.07    8.95
  -1 -14 -11    0.71    2.12
  -1 -14 -11   -0.56    2.33
   1  14  11    4.72    2.63
  -1 -14 -12   90.31    5.64
  -1 -15  19   16.63    3.13
  -1 -15  19    9.08    2.64
  -1 -15  18   95.36    7.42
  -1 -15  17   -1.37    3.50
  -1 -15  16   24.90    6.52
  -1 -15  15   27.75    7.84
  -1 -15  14    8.88    5.50
  -1 -15  13   91.65   10.03
  -1 -15  12    3.52    3.33
  -1 -15  12    9.40    4.03
  -1 -15  12    1.36    4.11
  -1 -15  11   -1.07    4.08
  -1 -15  11    0.78    3.60
  -1 -15  11    2.00    4.59
  -1 -15  10   -4.53    4.97
  -1 -15  10    9.10    4.66
  -1 -15  10    2.12    4.30
  -1 -15   9   29.67    5.13
  -1 -15   9   19.76    5.73
  -1 -15   9   22.66    5.11
  -1 -15   9   17.37    5.49
  -1 -15   8   15.90    4.86
  -1 -15   8   -8.83    7.33
  -1 -15   8    0.56    4.43
  -1 -15   8    0.28    6.34
  -1 -15   7    8.25    3.88
  -1 -15   7   -2.27    4.29
  -1 -15   7   -3.95    6.79
  -1 -15   6   49.03    6.65
  -1 -15   6   35.11    5.75
  -1 -15   6   41.21    7.83
  -1 -15   5   -4.42    4.67
  -1 -15   5  -10.77   11.67
  -1 -15   5    4.34    3.11
  -1 -15   4   36.31   10.11
  -1 -15   4   35.17    9.12
  -1 -15   4   34.36    5.96
  -1 -15   4   36.87    5.25
  -1 -15   4   49.03    6.19
  -1 -15   3    9.39    9.24
  -1 -15   3   22.28    6.70
  -1 -15   3    4.76    5.39
  -1 -15   2  -15.92    7.89
  -1 -15   2  -17.70    9.31
  -1 -15   2    7.40    4.55
  -1 -15   2  -23.49    8.04
  -1 -15   1   -4.54    6.35
  -1 -15   1    9.30    4.80
  -1 -15   1  -16.54    8.19
  -1 -15   0   42.14    7.04
  -1 -15   0   43.80    7.41
  -1 -15   0   34.30    6.18
  -1 -15  -1   -3.56    4.86
  -1 -15  -1   -4.89    5.19
  -1 -15  -1   -0.52    4.88
  -1 -15  -2   -3.20    4.01
  -1 -15  -2    6.48    6.42
  -1 -15  -2   -2.84    4.41
  -1 -15  -2    2.55    2.91
  -1 -15  -3   11.02    3.96
  -1 -15  -3   10.99    4.06
  -1 -15  -3    8.14    3.98
  -1 -15  -3    8.00    8.56
  -1 -15  -4   -4.57    3.66
  -1 -15  -4    3.12    3.43
  -1 -15  -4    4.58    7.30
  -1 -15  -5   -3.00    3.91
  -1 -15  -5    0.57    5.41
  -1 -15  -6    0.56    3.78
  -1 -15  -6    8.83    4.98
  -1 -15  -7    2.49    2.98
  -1 -15  -7    2.12    3.75
  -1 -15  -8   30.19    4.65
  -1 -15  -8   39.27    5.49
  -1 -15  -9   14.04    3.10
   1  15   9   12.27    3.00
  -1 -15  -9   22.13    4.06
  -1 -15 -10    7.05    2.23
  -1 -16  18    4.49    2.02
  -1 -16  18    2.48    1.89
  -1 -16  17  326.41   11.93
  -1 -16  17  294.13   12.19
  -1 -16  16   17.82    4.19
  -1 -16  16    0.27    3.67
  -1 -16  15  263.89   15.38
  -1 -16  14   41.56    6.97
  -1 -16  13  115.74    9.95
  -1 -16  12  148.88    9.91
  -1 -16  12  153.13   10.07
  -1 -16  12  135.96   10.52
  -1 -16  11  254.45   12.70
  -1 -16  11  231.82   12.78
  -1 -16  11  239.98   12.96
  -1 -16  10  226.60   11.76
  -1 -16  10  230.76   13.59
  -1 -16  10  220.14   13.09
  -1 -16  10  232.01   13.48
  -1 -16   9   37.27    5.83
  -1 -16   9   44.32    7.38
  -1 -16   9   39.36    7.03
  -1 -16   8  556.67   17.02
  -1 -16   8  620.33   20.77
  -1 -16   8  596.18   23.26
  -1 -16   8  606.24   23.57
  -1 -16   7    8.37    4.11
  -1 -16   7   11.03    6.04
  -1 -16   7    9.07    6.02
  -1 -16   6  526.09   18.00
  -1 -16   6  542.55   18.73
  -1 -16   6  533.18   24.65
  -1 -16   6  534.84   24.91
  -1 -16   5   16.85    4.51
  -1 -16   5   14.52    4.47
  -1 -16   5    0.56   10.01
  -1 -16   5   18.63    9.10
  -1 -16   4  278.71   14.08
  -1 -16   4  306.66   21.47
  -1 -16   4  313.81   20.99
  -1 -16   3   97.59    8.85
  -1 -16   3  106.83   12.32
  -1 -16   3  126.26   12.72
  -1 -16   3  111.10    8.68
  -1 -16   2  364.41   16.60
  -1 -16   2  394.07   19.82
  -1 -16   2  389.76   19.15
  -1 -16   2  380.65   16.25
  -1 -16   1  183.57   12.25
  -1 -16   1  188.97   13.14
  -1 -16   1  184.28   13.29
  -1 -16   0   26.24    5.62
  -1 -16   0   45.12    7.21
  -1 -16   0   37.52    6.56
  -1 -16   0   39.33    6.38
  -1 -16  -1  250.51   15.55
  -1 -16  -1  271.86   14.35
  -1 -16  -1  279.70   14.21
  -1 -16  -2    7.37    3.99
  -1 -16  -2    6.84    3.87
  -1 -16  -3  212.86   10.92
  -1 -16  -3  222.54   11.45
  -1 -16  -4    3.76    2.91
  -1 -16  -4    9.42    5.98
  -1 -16  -5  108.72    8.50
  -1 -16  -5  100.17    9.13
  -1 -16  -6   28.68    4.36
  -1 -16  -6   37.24    5.75
  -1 -16  -7   64.34    5.23
   1  16   7   61.76    5.17
  -1 -16  -9   25.52    3.14
  -1 -16  -9   25.47    3.04
  -1 -17  16   55.73    5.21
  -1 -17  15    7.35    2.55
  -1 -17  15    9.29    3.51
  -1 -17  14   26.80    4.11
  -1 -17  14   22.77    4.64
  -1 -17  13    2.86    2.32
  -1 -17  13   -4.89    3.51
  -1 -17  12   33.96    4.96
  -1 -17  12   44.50    5.06
  -1 -17  12   32.86    4.56
  -1 -17  11   36.94    5.15
  -1 -17  11   48.98    6.11
  -1 -17  11   44.51    5.81
  -1 -17  10   36.53    5.96
  -1 -17  10   42.84    6.36
  -1 -17  10   27.62    4.39
  -1 -17   9   64.67    7.76
  -1 -17   9   65.92    6.50
  -1 -17   9   66.84    7.92
  -1 -17   8   31.08    6.72
  -1 -17   8   35.69    4.63
  -1 -17   8   16.56    5.70
  -1 -17   8   24.22    4.46
  -1 -17   7   61.47    8.94
  -1 -17   7   49.12    8.42
  -1 -17   7   54.42    5.56
  -1 -17   7   63.91    6.38
  -1 -17   6   -7.13    7.64
  -1 -17   6   14.87    4.59
  -1 -17   6    2.71    6.79
  -1 -17   5  213.86   18.66
  -1 -17   5  190.93   10.56
  -1 -17   5  228.45   19.00
  -1 -17   4    6.59    6.99
  -1 -17   4    6.18    7.21
  -1 -17   4    5.23    3.64
  -1 -17   3  149.47   12.39
  -1 -17   3  141.19    8.75
  -1 -17   3  143.22    9.77
  -1 -17   3  139.46   11.84
  -1 -17   2   16.84    4.72
  -1 -17   2   15.34    5.70
  -1 -17   2   15.00    3.77
  -1 -17   2   27.47    6.33
  -1 -17   1  143.59   10.73
  -1 -17   1  125.35    8.88
  -1 -17   1  135.84    9.59
  -1 -17   1  140.91   10.37
  -1 -17   0   18.91    4.89
  -1 -17   0   32.72    5.66
  -1 -17   0   32.49    5.73
  -1 -17   0   19.48    4.29
  -1 -17  -1   76.03    7.37
  -1 -17  -1   77.15    7.06
  -1 -17  -1   58.82    7.00
  -1 -17  -1   55.41    6.34
  -1 -17  -2   97.52    7.39
  -1 -17  -2   84.65    8.87
  -1 -17  -2   98.92    7.29
  -1 -17  -2   87.69    8.62
  -1 -17  -3   23.86    5.93
  -1 -17  -4  172.50   11.27
  -1 -17  -5  -11.96    5.03
  -1 -17  -5   -8.17    4.24
  -1 -17  -6  192.18    8.89
  -1 -17  -6  183.92    8.58
  -1 -17  -7    5.71    2.16
  -1 -17  -7    4.92    1.96
  -1 -18  12    7.98    2.58
  -1 -18  11   22.47    3.89
  -1 -18  11   25.35    4.09
  -1 -18  11   17.48    3.18
  -1 -18  10   14.29    4.00
  -1 -18  10   20.00    4.38
  -1 -18  10    9.73    2.59
  -1 -18   9   40.11    5.98
  -1 -18   9   32.18    5.41
  -1 -18   8    2.13    4.03
  -1 -18   8    5.92    4.56
  -1 -18   7   29.00    6.71
  -1 -18   7   37.40    4.15
  -1 -18   7   37.34    7.25
  -1 -18   6   39.59    9.18
  -1 -18   6   25.21    8.08
  -1 -18   6   22.71    3.65
  -1 -18   5    9.82    6.89
  -1 -18   5    8.96    7.26
  -1 -18   5    8.82    3.42
  -1 -18   4   12.33    5.67
  -1 -18   4   11.69    5.75
  -1 -18   4   17.48    4.09
  -1 -18   3   11.80    4.97
  -1 -18   3   13.88    5.16
  -1 -18   3   10.50    3.58
  -1 -18   2    6.92    4.33
  -1 -18   2    0.55    2.09
  -1 -18   2    8.27    4.19
  -1 -18   2    5.59    3.30
  -1 -18   1   11.25    4.13
  -1 -18   1   -2.19    2.49
  -1 -18   1    9.69    3.89
  -1 -18   1    1.99    3.44
  -1 -18   0   -5.64    3.25
  -1 -18   0    2.78    2.64
  -1 -18   0   -4.67    3.73
  -1 -18  -1   15.67    3.34
  -1 -18  -1   -0.31    3.90
  -1 -18  -1   13.82    3.18
  -1 -18  -1    3.65    2.98
  -1 -18  -2  -12.18    4.84
  -1 -18  -2   -7.10    4.36
  -1 -18  -3   -7.54    3.40
  -1 -18  -3  -10.47    3.85
  -1 -18  -4   -4.25    2.28
  -1 -18  -4   -7.52    2.84
  -1 -19   9   46.63    5.04
  -1 -19   9   41.07    4.67
  -1 -19   8   86.66    7.29
  -1 -19   8   80.96    6.95
  -1 -19   7   32.02    5.92
  -1 -19   7   31.74    5.89
  -1 -19   6   36.98    7.27
  -1 -19   6   50.49    7.94
  -1 -19   5   53.64    7.10
  -1 -19   5   59.57    7.95
  -1 -19   4   30.06    5.21
  -1 -19   4   24.07    3.08
  -1 -19   4   38.35    5.89
  -1 -19   3  156.46    8.76
  -1 -19   3  141.91    6.80
  -1 -19   3  157.39    9.21
  -1 -19   2   16.55    3.00
  -1 -19   2   10.82    3.08
  -1 -19   2   13.43    3.53
  -1 -19   1  116.17    6.47
  -1 -19   1  125.33    6.88
   2 -20   3   77.87    5.45
   2 -20   4   37.92    4.10
   2 -19  -2    7.02    3.41
   2 -19  -2    8.09    3.70
   2 -19  -1   14.61    4.95
   2 -19  -1   10.74    5.24
   2 -19   0   13.44    4.20
   2 -19   0   15.99    4.65
   2 -19   1    6.85    3.23
   2 -19   1   26.04    5.16
   2 -19   2   19.81    3.90
   2 -19   2   25.52    5.22
   2 -19   3   21.84    3.70
   2 -19   3   16.66    4.43
   2 -19   4   12.52    4.19
   2 -19   5   21.39    4.80
   2 -19   6   11.29    3.31
   2 -19   6   25.82    4.83
   2 -19   7    8.36    3.13
   2 -19   8    6.48    2.91
   2 -19   9   21.35    3.80
   2 -19  10   22.05    3.85
   2 -19  11    3.69    2.83
   2 -19  12   17.40    3.80
   2 -18  -5   66.93    5.33
   2 -18  -5   68.52    5.39
   2 -18  -4   24.74    4.29
   2 -18  -4   34.20    4.86
   2 -18  -3   47.41    6.86
   2 -18  -3   68.70    8.29
   2 -18  -2  124.99   11.40
   2 -18  -2  142.58   11.63
   2 -18  -1    8.17    4.64
   2 -18  -1   18.89    6.10
   2 -18   0  292.77   13.75
   2 -18   0  317.57   14.72
   2 -18   1    4.26    4.19
   2 -18   1   17.36    5.92
   2 -18   2  209.64   13.00
   2 -18   2  223.39   13.01
   2 -18   2  230.41   12.29
   2 -18   2  205.40   11.02
   2 -18   3   23.57    5.64
   2 -18   3   13.84    4.28
   2 -18   3   25.43    7.25
   2 -18   3   32.72    7.91
   2 -18   4  104.23    8.72
   2 -18   4   67.77    6.59
   2 -18   4   82.61   11.50
   2 -18   4   68.39    6.47
   2 -18   4   92.79   11.12
   2 -18   5   90.60    8.17
   2 -18   5   57.36    6.40
   2 -18   5   99.00   12.72
   2 -18   5  102.35   12.52
   2 -18   5   72.30    6.40
   2 -18   6   54.20    6.80
   2 -18   6   71.16   10.28
   2 -18   6   72.65   10.03
   2 -18   6   44.92    5.82
   2 -18   7   72.75    9.41
   2 -18   7   72.86    7.54
   2 -18   7   69.47    9.57
   2 -18   7   57.63    6.90
   2 -18   8   42.38    7.61
   2 -18   8   40.62    7.21
   2 -18   8   28.31    5.29
   2 -18   9  129.37    9.28
   2 -18  10    4.34    4.06
   2 -18  11  259.62   13.06
   2 -18  12    2.60    3.63
   2 -18  13   65.25    7.75
   2 -18  14   22.42    5.19
   2 -18  15   49.97    5.51
   2 -17  -8   -0.51    1.69
   2 -17  -7    2.24    2.40
   2 -17  -7   -2.46    2.47
   2 -17  -6    7.58    3.26
   2 -17  -6   17.59    4.24
   2 -17  -6   10.66    3.48
   2 -17  -5   12.18    4.00
   2 -17  -5   20.64    5.90
   2 -17  -5   20.86    4.82
   2 -17  -4   19.46    5.53
   2 -17  -4   38.63    6.94
   2 -17  -4   37.30    7.68
   2 -17  -3  -23.12    9.12
   2 -17  -3  -18.83    9.41
   2 -17  -2    2.35    6.21
   2 -17  -2   -5.15    7.94
   2 -17  -1    5.69    6.58
   2 -17  -1   -1.69    6.39
   2 -17   0    3.56    5.83
   2 -17   0   -0.13    5.54
   2 -17   0   25.34    6.27
   2 -17   0   25.87    5.98
   2 -17   1   98.48   10.26
   2 -17   1   99.84    9.83
   2 -17   1   77.39    7.97
   2 -17   1   95.20    9.31
   2 -17   2   -3.94    6.14
   2 -17   2   -4.44    5.29
   2 -17   2   10.42    6.36
   2 -17   2   10.02    4.54
   2 -17   2   21.34    7.50
   2 -17   3   55.51    8.01
   2 -17   3   42.95    6.32
   2 -17   3   59.64   11.00
   2 -17   3   61.07    9.91
   2 -17   3   50.96    6.59
   2 -17   4   19.61    6.35
   2 -17   4   23.25   10.28
   2 -17   4   21.95    8.73
   2 -17   4    6.43    3.97
   2 -17   4    3.54    4.15
   2 -17   5   37.72    7.94
   2 -17   5   55.65   11.73
   2 -17   5   47.97   11.21
   2 -17   5   27.10    5.37
   2 -17   5   26.85    5.78
   2 -17   6   28.92    7.35
   2 -17   6   15.87    9.39
   2 -17   6   16.77    8.17
   2 -17   6    6.97    4.46
   2 -17   6   17.91    4.48
   2 -17   7   67.05    7.95
   2 -17   7   52.97    9.40
   2 -17   7   66.77    7.89
   2 -17   7   60.87    9.63
   2 -17   8   97.30    8.87
   2 -17   8   81.26    9.72
   2 -17   8   71.61    8.16
   2 -17   8   93.65   10.65
   2 -17   9  114.46   10.31
   2 -17   9  101.49    9.34
   2 -17   9  128.11   10.83
   2 -17  10   99.89    9.42
   2 -17  10   80.66    8.53
   2 -17  10   98.81    9.62
   2 -17  11   -6.95    5.02
   2 -17  12   82.19    8.74
   2 -17  13   -7.10    5.90
   2 -17  14  165.21   14.62
   2 -17  15   12.96    5.07
   2 -17  16   57.89    6.10
   2 -17  17   14.34    2.92
   2 -16 -10   60.92    4.61
   2 -16  -9   85.59    5.52
   2 -16  -9   97.46    6.03
   2 -16  -9   90.59    6.57
   2 -16  -8   10.88    3.07
   2 -16  -8    7.05    3.15
   2 -16  -8   15.13    3.98
   2 -16  -7   85.35    7.54
   2 -16  -7  114.38    8.27
   2 -16  -7  101.37    9.09
   2 -16  -6  -20.65    6.75
   2 -16  -6   -0.12    5.83
   2 -16  -5   74.44    9.20
   2 -16  -5   75.76    8.96
   2 -16  -5   80.71   10.34
   2 -16  -4   67.52    9.07
   2 -16  -4   88.98    9.86
   2 -16  -4   76.31    9.87
   2 -16  -3  265.41   16.21
   2 -16  -3  263.43   13.05
   2 -16  -3  242.47   14.58
   2 -16  -3  291.99   17.92
   2 -16  -2   84.83    9.76
   2 -16  -2  113.12    9.48
   2 -16  -2  107.29    9.93
   2 -16  -2  104.98    9.79
   2 -16  -2   92.58    9.71
   2 -16  -1  309.00   16.56
   2 -16  -1  287.27   15.20
   2 -16  -1  304.14   15.89
   2 -16  -1  267.03   14.55
   2 -16  -1  315.09   16.20
   2 -16   0   41.92    6.93
   2 -16   0   50.26    7.96
   2 -16   0   64.60    9.29
   2 -16   0   58.33    7.62
   2 -16   0   36.92    5.92
   2 -16   1   55.01    9.11
   2 -16   1   41.14    7.18
   2 -16   1   63.57    9.38
   2 -16   1   53.21    6.98
   2 -16   2  139.64   11.55
   2 -16   2  130.02   10.57
   2 -16   2  159.67   14.49
   2 -16   2  165.87   14.17
   2 -16   2  125.70   10.30
   2 -16   3    8.62    4.63
   2 -16   3    7.41    6.22
   2 -16   3   16.88    8.70
   2 -16   3   21.14    5.93
   2 -16   3   31.52    9.34
   2 -16   4  173.92   11.64
   2 -16   4  195.94   13.17
   2 -16   4  293.52   19.24
   2 -16   4  228.65   18.69
   2 -16   4  201.96   12.87
   2 -16   4  256.61   19.52
   2 -16   5   14.29    4.47
   2 -16   5   16.77    6.32
   2 -16   5   34.42    9.73
   2 -16   5   21.23    5.82
   2 -16   5   31.15    9.33
   2 -16   6  113.34    8.84
   2 -16   6  122.85   10.91
   2 -16   6  115.53   13.07
   2 -16   6  104.14    9.98
   2 -16   6  122.50   12.83
   2 -16   7   55.21    6.21
   2 -16   7   60.73    9.99
   2 -16   7   74.77    9.16
   2 -16   7   52.78    7.51
   2 -16   7   61.95   10.05
   2 -16   8   67.69    8.47
   2 -16   8   62.59    9.74
   2 -16   8   56.27    7.79
   2 -16   8   68.87    9.59
   2 -16   9  113.56   11.27
   2 -16   9  105.22   10.50
   2 -16   9  106.71   10.53
   2 -16   9  141.13   10.36
   2 -16  10   40.29    7.26
   2 -16  10   37.83    6.93
   2 -16  10   20.19    5.70
   2 -16  11   74.12    8.30
   2 -16  11   45.53    7.55
   2 -16  11   64.43    7.94
   2 -16  12    7.12    6.67
   2 -16  13   -7.32    7.09
   2 -16  14   19.49    7.23
   2 -16  15   -6.69    6.96
   2 -16  16   -3.03    4.32
   2 -16  17    5.42    3.32
   2 -16  18    4.48    2.34
   2 -15 -11   64.16    4.44
   2 -15 -11   67.08    5.47
   2 -15 -10   54.78    4.93
   2 -15 -10   65.73    6.31
   2 -15 -10   58.18    5.14
   2 -15  -9  120.78    9.25
   2 -15  -9  135.15    8.47
   2 -15  -8  124.95   10.75
   2 -15  -7   40.84    9.31
   2 -15  -6  144.01   14.52
   2 -15  -5    3.56    5.65
   2 -15  -4  677.16   20.68
   2 -15  -4  677.26   25.05
   2 -15  -3   54.67    7.33
   2 -15  -3   35.67    7.35
   2 -15  -3   61.89    8.44
   2 -15  -3   57.83    7.51
   2 -15  -2  509.21   20.14
   2 -15  -2  480.53   20.37
   2 -15  -2  526.45   20.64
   2 -15  -2  522.80   20.15
   2 -15  -1   98.50    9.01
   2 -15  -1   88.73    9.39
   2 -15  -1   89.23   10.01
   2 -15  -1  107.33   10.33
   2 -15  -1  118.65   11.83
   2 -15   0  266.99   16.02
   2 -15   0  232.82   14.13
   2 -15   0  236.99   15.11
   2 -15   0  232.05   15.36
   2 -15   0  215.98   14.27
   2 -15   0  230.35   13.55
   2 -15   1   22.49    7.26
   2 -15   1   -0.99    8.48
   2 -15   1   19.76    6.99
   2 -15   1    4.11    8.19
   2 -15   1   17.96    5.65
   2 -15   1   21.10    5.43
   2 -15   2   94.20   11.49
   2 -15   2   73.31    7.98
   2 -15   2   95.54   11.90
   2 -15   2   75.87    9.05
   2 -15   2  102.69    9.86
   2 -15   3  362.57   21.14
   2 -15   3  297.79   15.55
   2 -15   3  350.29   21.36
   2 -15   3  324.49   16.71
   2 -15   3  349.21   18.73
   2 -15   3  326.77   16.83
   2 -15   4   22.97    5.51
   2 -15   4   33.45    7.01
   2 -15   4   42.58   10.44
   2 -15   4   39.95    7.05
   2 -15   4   44.57   10.29
   2 -15   5  741.02   29.49
   2 -15   5  731.12   22.59
   2 -15   5  770.29   29.58
   2 -15   5  746.27   24.39
   2 -15   5  727.99   24.72
   2 -15   6   10.80    6.78
   2 -15   6   -0.17    4.88
   2 -15   6   15.17    4.79
   2 -15   6   12.52    6.15
   2 -15   6   16.29    7.16
   2 -15   7  165.56   13.92
   2 -15   7  179.85   14.14
   2 -15   7  209.56   15.55
   2 -15   7  179.77   10.80
   2 -15   7  159.21   12.24
   2 -15   7  205.11   13.15
   2 -15   8   40.62    8.05
   2 -15   8   53.25    7.84
   2 -15   8   28.30    5.98
   2 -15   8   33.17    7.42
   2 -15   9  178.93   13.43
   2 -15   9  172.99   12.75
   2 -15   9  198.27   14.20
   2 -15   9  162.60   12.97
   2 -15   9  188.60   11.75
   2 -15  10  170.59   13.51
   2 -15  10  164.58   12.16
   2 -15  10  183.85   12.99
   2 -15  11  581.23   20.92
   2 -15  11  538.66   20.53
   2 -15  12  270.96   13.74
   2 -15  12  271.51   13.78
   2 -15  13  296.84   19.21
   2 -15  14  231.37   18.15
   2 -15  15   10.59    6.83
   2 -15  16  209.71   14.13
   2 -15  17    7.99    4.05
   2 -15  18  156.62    9.48
   2 -15  19   37.81    4.40
   2 -14 -13    4.41    1.97
  -2  14  13   -2.67    2.18
   2 -14 -12   -1.93    2.91
   2 -14 -12   -9.96    2.81
   2 -14 -11   -2.24    3.48
   2 -14 -11  -10.39    3.86
   2 -14 -10    1.25    3.84
   2 -14  -9   -2.42    5.87
   2 -14  -8    1.30    4.00
   2 -14  -8  -19.76    9.29
   2 -14  -7    7.15    5.05
   2 -14  -7   14.81    4.03
   2 -14  -6    2.68    7.65
   2 -14  -6   18.78    6.49
   2 -14  -6   13.52    4.33
   2 -14  -5   10.31    5.12
   2 -14  -5    8.03    6.95
   2 -14  -4    6.42    7.26
   2 -14  -4   -8.69    6.52
   2 -14  -4    5.61    4.20
   2 -14  -4    4.22    3.63
   2 -14  -4   10.30    5.20
   2 -14  -3   37.38    8.59
   2 -14  -3   24.16    6.06
   2 -14  -3   44.03    6.73
   2 -14  -3   51.18    8.50
   2 -14  -3   46.46    7.26
   2 -14  -2  280.90   15.34
   2 -14  -2  294.98   15.52
   2 -14  -2  298.85   17.81
   2 -14  -2  259.95   15.27
   2 -14  -2  285.02   15.86
   2 -14  -2  309.97   17.05
   2 -14  -1  113.90   11.54
   2 -14  -1   76.89    8.89
   2 -14  -1   90.14    9.21
   2 -14  -1  102.30   10.37
   2 -14  -1   81.95    9.69
   2 -14  -1   97.76   11.00
   2 -14  -1   89.87    9.70
   2 -14   0   16.73    7.07
   2 -14   0    6.21    5.75
   2 -14   0    3.65    5.08
   2 -14   0    8.13    4.61
   2 -14   0    6.86    4.86
   2 -14   0   18.53    6.68
   2 -14   0   10.33    5.68
   2 -14   1   58.71    7.74
   2 -14   1   28.93    7.16
   2 -14   1   45.23    8.27
   2 -14   1   82.69   11.16
   2 -14   1   41.97    6.78
   2 -14   1   40.59    7.68
   2 -14   1   61.61    9.12
   2 -14   2  591.45   25.06
   2 -14   2  501.26   20.29
   2 -14   2  509.80   20.17
   2 -14   2  494.43   45.23
   2 -14   2  495.93   19.75
   2 -14   2  575.41   24.71
   2 -14   2  546.18   21.76
   2 -14   2  520.69   20.90
   2 -14   2  541.64   21.42
   2 -14   3   32.10    9.51
   2 -14   3  -14.92    6.80
   2 -14   3    3.49    8.15
   2 -14   3   11.93    6.92
   2 -14   3    2.31    6.18
   2 -14   3    7.58    6.20
   2 -14   3    2.73    6.22
   2 -14   3   13.73    5.08
   2 -14   4   47.22    6.67
   2 -14   4   57.59   16.86
   2 -14   4   59.02    9.38
   2 -14   4   55.16    9.17
   2 -14   4   63.10   10.02
   2 -14   4   71.63   10.88
   2 -14   4   52.66    7.38
   2 -14   4   48.07    6.86
   2 -14   5   -4.45    4.79
   2 -14   5    9.18    9.05
   2 -14   5  -10.93    7.51
   2 -14   5   -8.49    7.66
   2 -14   5   -5.84    6.55
   2 -14   5   -6.07    5.74
   2 -14   5   -4.62    5.72
   2 -14   6    1.53    3.73
   2 -14   6   -7.11    8.48
   2 -14   6   -7.49    6.55
   2 -14   6    3.67    5.29
   2 -14   6    2.04    5.32
   2 -14   6   -9.39    5.85
   2 -14   6    2.39    6.25
   2 -14   7  138.03   11.29
   2 -14   7  130.99   11.82
   2 -14   7  147.08    9.65
   2 -14   7  147.32   11.15
   2 -14   7  119.04   11.79
   2 -14   7  146.81   12.37
   2 -14   8  212.43   14.09
   2 -14   8  211.48   14.37
   2 -14   8  238.19   15.17
   2 -14   8  237.31   14.34
   2 -14   8  216.76   14.69
   2 -14   8  246.34   13.82
   2 -14   9  184.25   13.02
   2 -14   9  161.13   12.96
   2 -14   9  142.71   11.98
   2 -14   9  177.23   12.86
   2 -14   9  156.50   12.57
   2 -14   9  166.22   11.13
   2 -14  10  140.20   12.59
   2 -14  10  167.76   11.14
   2 -14  10  129.15   10.79
   2 -14  10  166.12   11.92
   2 -14  10  147.25   11.82
   2 -14  10  111.56   10.75
   2 -14  11  227.44   15.72
   2 -14  11  232.45   13.54
   2 -14  11  249.38   15.04
   2 -14  11  218.05   13.65
   2 -14  12  204.00   11.96
   2 -14  12  245.92   15.09
   2 -14  12  225.10   16.25
   2 -14  13  127.55   11.28
   2 -14  13  114.52   13.26
   2 -14  14   40.94    6.66
   2 -14  14   44.27   10.43
   2 -14  15   61.94    7.10
   2 -14  15   58.16   10.73
   2 -14  16   43.07    8.23
   2 -14  17  182.75   12.60
   2 -14  18    8.66    3.78
   2 -14  19  122.15    8.19
   2 -14  20   10.06    2.61
   2 -13 -14    5.51    2.40
   2 -13 -13   91.81    6.99
   2 -13 -12    0.53    3.26
   2 -13 -11   87.55    8.61
   2 -13 -10    2.07    3.20
   2 -13 -10   -0.28    5.25
   2 -13  -9  291.39   14.46
   2 -13  -9  310.13   18.81
   2 -13  -8   52.07    7.70
   2 -13  -8   53.88    5.85
   2 -13  -8   58.22   12.46
   2 -13  -7  135.83   11.77
   2 -13  -7  141.74    9.87
   2 -13  -7  162.08   15.74
   2 -13  -6  111.53   11.70
   2 -13  -6   90.82    8.62
   2 -13  -6   94.11   12.02
   2 -13  -5   15.27    7.35
   2 -13  -5   26.27    7.44
   2 -13  -5   15.32    5.02
   2 -13  -4  199.06   12.32
   2 -13  -4  205.25   12.32
   2 -13  -4  194.12   13.69
   2 -13  -4  208.17   15.84
   2 -13  -4  197.60   12.53
   2 -13  -4  196.88   13.11
   2 -13  -3  139.93   20.66
   2 -13  -3  193.58   12.40
   2 -13  -3  191.06   11.97
   2 -13  -3  187.84   13.28
   2 -13  -3  192.29   14.58
   2 -13  -3  182.53   12.54
   2 -13  -3  200.09   13.87
   2 -13  -2  481.80   18.87
   2 -13  -2  482.14   19.61
   2 -13  -2  489.86   18.66
   2 -13  -2  472.23   19.98
   2 -13  -2  466.60   20.88
   2 -13  -2  541.81   22.26
   2 -13  -2  460.92   18.49
   2 -13  -2  421.82   36.62
   2 -13  -2  484.90   20.18
   2 -13  -2  412.39   35.85
   2 -13  -1   -3.61    4.76
   2 -13  -1    3.71    3.97
   2 -13  -1   16.82    8.53
   2 -13  -1    4.75    5.36
   2 -13  -1    1.10    5.09
   2 -13  -1   -2.20    4.72
   2 -13  -1   -0.27    4.61
   2 -13  -1   -1.72    4.65
   2 -13  -1   22.98    7.00
   2 -13  -1   -0.85    8.19
   2 -13   0  112.63    9.84
   2 -13   0  133.19   10.49
   2 -13   0  128.05   11.05
   2 -13   0  126.04   10.43
   2 -13   0  113.68   19.76
   2 -13   0  119.94   10.92
   2 -13   0  114.58   10.78
   2 -13   0  135.75   11.44
   2 -13   0  107.03   10.69
   2 -13   0   82.93   18.47
   2 -13   1   81.20    9.18
   2 -13   1   68.93    9.33
   2 -13   1   94.17   10.10
   2 -13   1   70.87   17.26
   2 -13   1   84.51    9.47
   2 -13   1   83.10    9.86
   2 -13   1   74.19    8.19
   2 -13   1   77.26    8.93
   2 -13   1   70.08    8.19
   2 -13   1   62.35   16.62
   2 -13   2  212.26   14.02
   2 -13   2  214.91   15.19
   2 -13   2  199.43   12.70
   2 -13   2  224.23   15.62
   2 -13   2  200.31   13.09
   2 -13   2  232.63   14.40
   2 -13   2  194.41   12.40
   2 -13   2  192.68   27.31
   2 -13   2  205.07   28.77
   2 -13   3    4.56    5.88
   2 -13   3   13.20    5.52
   2 -13   3   11.17    4.18
   2 -13   3    5.50   10.25
   2 -13   3   27.42    6.95
   2 -13   3   35.51    7.72
   2 -13   3   10.29    6.10
   2 -13   3   23.54   14.30
   2 -13   3   24.12    5.45
   2 -13   3   29.52    7.11
   2 -13   4   -2.93    5.78
   2 -13   4   -1.01    3.84
   2 -13   4   -8.86    9.59
   2 -13   4   14.07    6.18
   2 -13   4    7.07    6.06
   2 -13   4   13.87    5.88
   2 -13   4  -10.11   14.76
   2 -13   4   -1.52    5.48
   2 -13   4   -7.44    7.08
   2 -13   4  -10.34    6.05
   2 -13   5   84.49    9.14
   2 -13   5   73.93    9.28
   2 -13   5   78.23    7.73
   2 -13   5   70.02   17.93
   2 -13   5   95.86   11.34
   2 -13   5   78.91    9.82
   2 -13   5   61.49   17.65
   2 -13   5   88.21    8.59
   2 -13   5   98.06    9.60
   2 -13   5  100.91   11.27
   2 -13   6   25.45    6.02
   2 -13   6   24.23    5.65
   2 -13   6   32.41   11.01
   2 -13   6   26.92    6.60
   2 -13   6   31.05    6.32
   2 -13   6   37.56    8.15
   2 -13   6   22.25    4.45
   2 -13   6   44.98    8.40
   2 -13   6   27.63    5.99
   2 -13   6    6.18    9.49
  -2  13  -6    9.07    5.94
   2 -13   7   54.80    7.82
   2 -13   7   52.41   14.64
   2 -13   7   45.80    6.88
  -2  13  -7   43.85   11.49
   2 -13   7   41.90    5.87
   2 -13   7   41.12    7.00
   2 -13   7   44.07    7.55
   2 -13   7   45.54    7.48
   2 -13   7   63.74    9.59
   2 -13   7   53.46    7.39
   2 -13   7   44.71   13.88
   2 -13   8   69.36    7.91
   2 -13   8   38.57   12.73
   2 -13   8   44.33    7.00
   2 -13   8   49.95   13.46
   2 -13   8   39.27    6.53
   2 -13   8   62.01    8.22
   2 -13   8   45.06    7.35
   2 -13   8   60.97    8.89
   2 -13   8   53.04    8.04
   2 -13   9   51.00    7.49
   2 -13   9   55.67    8.64
   2 -13   9   40.37   12.10
   2 -13   9   43.51    7.32
   2 -13   9   42.26    7.04
   2 -13   9   44.71    7.43
   2 -13   9   51.20   13.91
   2 -13   9   61.36    8.66
   2 -13  10   44.67    7.02
   2 -13  10   27.11    9.93
   2 -13  10   51.03    7.28
   2 -13  10   39.80    7.11
   2 -13  10   56.18    8.33
   2 -13  10   49.68    8.06
   2 -13  10   78.21    8.44
   2 -13  10   48.58    8.07
   2 -13  11  348.83   18.95
   2 -13  11  335.09   15.20
   2 -13  11  348.71   17.82
   2 -13  11  361.76   17.77
   2 -13  11  334.50   16.09
   2 -13  11  344.33   16.29
   2 -13  12    6.29    5.40
   2 -13  12    0.80    5.94
   2 -13  12    5.35    5.21
   2 -13  13    4.75    5.27
   2 -13  13    3.58    6.41
   2 -13  13    5.26    5.57
   2 -13  14   12.26    5.04
   2 -13  14   14.16    8.25
   2 -13  14   11.71    5.98
   2 -13  15    0.53    3.65
   2 -13  15    2.27    6.83
   2 -13  15    0.19    5.59
   2 -13  16   56.55    6.31
   2 -13  16   53.51    8.78
   2 -13  16   62.26    9.08
   2 -13  17   -4.22    5.03
   2 -13  17    2.84    4.78
   2 -13  18   -2.08    3.77
   2 -13  18   -4.35    4.14
   2 -13  19   -1.82    3.38
   2 -13  19   -0.25    3.06
   2 -13  20    6.23    2.64
   2 -13  21   -2.25    1.80
  -2  12  15   25.67    4.03
   2 -12 -15   21.01    3.43
   2 -12 -14   25.52    4.38
   2 -12 -13    8.04    4.03
   2 -12 -12   58.94    7.58
   2 -12 -11    5.17    5.01
   2 -12 -11    5.14    3.52
   2 -12 -10    4.06    6.22
   2 -12 -10   11.08    3.92
   2 -12  -9    7.92    7.00
   2 -12  -9   11.82    4.50
   2 -12  -8  113.84   14.65
   2 -12  -8   94.62    7.95
   2 -12  -8   92.15    9.60
   2 -12  -7   10.53    6.68
   2 -12  -7    9.18    3.71
   2 -12  -7   11.54    5.48
   2 -12  -6  124.87   12.31
   2 -12  -6  122.98    9.88
   2 -12  -6  152.12   12.98
   2 -12  -5   23.85    6.48
   2 -12  -5   23.94    7.59
   2 -12  -5   23.59    5.43
   2 -12  -4   61.72   13.54
   2 -12  -4   76.40    9.77
   2 -12  -4   76.03    9.15
   2 -12  -4   69.25    7.35
   2 -12  -4   67.43    7.43
   2 -12  -4   59.97    7.20
   2 -12  -4   73.48    8.37
   2 -12  -3  134.24   11.75
   2 -12  -3  142.04   11.41
   2 -12  -3  115.99   18.65
   2 -12  -3  124.97    9.46
   2 -12  -3  126.74   10.87
   2 -12  -3  120.40    9.70
   2 -12  -3  126.05   10.00
   2 -12  -3  134.65   10.15
   2 -12  -3  123.84   18.79
   2 -12  -3  127.03   10.16
   2 -12  -2  101.91    9.88
   2 -12  -2   99.58    9.96
   2 -12  -2   73.16   15.94
   2 -12  -2  107.13    9.10
   2 -12  -2  107.27    9.78
   2 -12  -2  101.64    9.12
   2 -12  -2   94.70    8.71
   2 -12  -2   88.51    8.92
   2 -12  -2   60.23   13.95
   2 -12  -2   80.32    8.42
   2 -12  -1  261.36   14.32
   2 -12  -1  261.55   13.74
   2 -12  -1  267.18   14.95
   2 -12  -1  276.23   15.05
   2 -12  -1  278.72   14.05
   2 -12  -1  274.96   28.70
   2 -12  -1  269.41   14.80
   2 -12  -1  261.93   13.56
   2 -12  -1  262.91   15.02
   2 -12  -1  285.53   29.59
   2 -12   0   21.91    4.79
   2 -12   0   25.00    5.45
   2 -12   0   17.88    7.59
   2 -12   0   29.92    6.02
   2 -12   0   25.29    5.52
   2 -12   0   22.11    5.36
   2 -12   0   33.36    6.06
   2 -12   0   22.80    5.44
   2 -12   0   22.54    6.05
   2 -12   0   20.38    9.79
   2 -12   1  199.95   12.15
   2 -12   1  225.46   12.70
   2 -12   1  218.85   27.49
   2 -12   1  201.04   12.53
   2 -12   1  212.95   12.74
   2 -12   1  196.68   12.13
   2 -12   1  206.25   25.82
   2 -12   1  221.80   13.74
   2 -12   1  208.80   12.74
   2 -12   1  211.32   14.04
   2 -12   1  205.53   27.03
   2 -12   2    7.43    3.63
   2 -12   2    3.99    3.18
   2 -12   2   -0.24    7.93
   2 -12   2    5.47    3.99
   2 -12   2    9.92    4.57
   2 -12   2   10.31    4.73
   2 -12   2    0.72    5.47
   2 -12   2    7.09    3.83
   2 -12   2   -6.56    7.39
   2 -12   2   16.82    5.83
   2 -12   2   -0.96   11.83
   2 -12   3  298.97   14.19
   2 -12   3  335.63   17.63
   2 -12   3  316.51   15.92
   2 -12   3  331.00   15.67
   2 -12   3  339.65   36.18
   2 -12   3  327.72   15.19
   2 -12   3  321.35   14.28
   2 -12   3  306.12   14.53
   2 -12   3  300.60   15.20
   2 -12   3  316.21   33.83
   2 -12   3  294.58   30.69
   2 -12   3  317.54   17.60
  -2  12  -4   83.47   15.24
   2 -12   4  109.36   20.62
   2 -12   4   92.32   18.67
   2 -12   4   79.05    7.94
   2 -12   4   84.66    7.81
   2 -12   4  103.71   10.30
   2 -12   4   82.49    8.81
   2 -12   4   79.45    7.83
   2 -12   4   92.45    8.23
   2 -12   4   94.93    8.61
   2 -12   4   70.85    6.77
   2 -12   4   76.82   16.43
   2 -12   4  113.48   10.01
   2 -12   4   77.86    8.97
  -2  12  -5  388.69   32.89
   2 -12   5  367.64   17.27
   2 -12   5  339.78   16.91
   2 -12   5  344.77   33.73
   2 -12   5  381.54   36.06
   2 -12   5  350.16   15.34
   2 -12   5  365.07   17.07
   2 -12   5  358.10   15.48
   2 -12   5  353.77   15.07
   2 -12   5  355.77   16.66
   2 -12   5  327.97   33.05
   2 -12   5  351.04   17.46
   2 -12   5  361.67   14.74
   2 -12   6   70.28   15.11
   2 -12   6   81.61    7.74
  -2  12  -6   74.92   15.21
   2 -12   6   93.92    8.65
   2 -12   6   74.03    8.41
   2 -12   6   75.29    6.97
   2 -12   6   72.46   15.66
   2 -12   6   78.22    8.44
   2 -12   6   88.72    9.01
   2 -12   6   99.58    9.36
   2 -12   6  100.26    9.31
   2 -12   7   67.53    7.92
   2 -12   7   41.46   13.37
   2 -12   7   60.32    6.98
  -2  12  -7   48.40   13.35
   2 -12   7   56.68    7.61
   2 -12   7   56.27    7.63
   2 -12   7   48.55    5.56
   2 -12   7   30.47   11.68
   2 -12   7   74.26    8.41
   2 -12   7   44.21    6.76
   2 -12   7   51.86    7.68
   2 -12   7   47.04    7.20
   2 -12   8  437.83   17.36
   2 -12   8  440.98   18.75
   2 -12   8  473.02   20.07
   2 -12   8  460.94   37.74
   2 -12   8  487.94   18.64
   2 -12   8  412.55   18.36
   2 -12   8  428.97   17.37
  -2  12  -8  448.99   37.63
   2 -12   8  429.69   36.14
   2 -12   8  438.37   16.45
   2 -12   8  471.94   18.69
   2 -12   9   46.69    6.53
   2 -12   9   58.40    8.05
   2 -12   9   73.89   16.04
   2 -12   9   55.27    7.85
   2 -12   9   51.57    7.53
   2 -12   9   59.53    6.92
   2 -12   9   38.38    6.66
   2 -12   9   31.74   11.37
  -2  12  -9   55.66   15.33
   2 -12   9   56.01    7.31
   2 -12   9   49.49    7.11
   2 -12  10  333.70   16.41
   2 -12  10  305.86   15.39
   2 -12  10  289.51   13.76
   2 -12  10  271.71   28.00
   2 -12  10  321.55   17.37
   2 -12  10  324.08   14.06
   2 -12  10  319.31   30.18
   2 -12  10  339.21   16.77
   2 -12  10  287.59   14.79
   2 -12  10  339.26   15.04
   2 -12  11   90.18    8.03
   2 -12  11   90.58    9.72
   2 -12  11   75.07    9.29
   2 -12  11   88.63    8.42
   2 -12  11   86.90    8.25
   2 -12  11   81.87    8.96
   2 -12  12  492.40   20.73
   2 -12  12  478.76   20.31
   2 -12  12  485.64   23.04
   2 -12  13   16.68    6.64
   2 -12  13   13.36    6.11
   2 -12  13   10.39    5.14
   2 -12  14  174.23   12.02
   2 -12  14  165.32   13.39
   2 -12  14  208.90   18.77
   2 -12  15  168.13   11.18
   2 -12  15  176.94   14.47
   2 -12  15  153.66   14.75
   2 -12  16  226.69   11.88
   2 -12  16  243.39   16.31
   2 -12  16  202.86   15.09
   2 -12  17  261.84   15.48
   2 -12  17  221.57   14.57
   2 -12  18   44.30    6.80
   2 -12  18   34.68    6.18
   2 -12  19  108.18    8.56
   2 -12  19  104.11    8.72
   2 -12  20   21.70    4.10
   2 -12  20   16.49    3.73
   2 -12  21   64.25    5.03
   2 -12  21   63.60    5.27
  -2  11  17    4.78    2.05
  -2  11  16   64.78    5.82
   2 -11 -16   74.38    5.72
   2 -11 -15   10.92    3.46
   2 -11 -14   61.94    6.80
   2 -11 -13   33.16    6.11
   2 -11 -12   85.27    7.13
   2 -11 -12   75.67    8.76
   2 -11 -11   49.80    6.11
   2 -11 -11   51.61    8.40
   2 -11 -10   10.52    3.95
   2 -11 -10   11.86    5.99
   2 -11  -9   89.24    8.97
   2 -11  -9   86.20   12.71
   2 -11  -8   17.78    5.48
   2 -11  -8    5.06    3.10
   2 -11  -8    6.61    6.17
   2 -11  -7  336.50   17.58
   2 -11  -7  307.68   14.77
   2 -11  -7  296.69   17.94
   2 -11  -6   -1.75    4.55
   2 -11  -6   -6.15    4.48
   2 -11  -6   -1.98    4.94
   2 -11  -5   34.19    7.38
   2 -11  -5   28.12    5.98
   2 -11  -5   26.71    5.11
   2 -11  -4  252.04   14.00
   2 -11  -4  238.22   11.90
   2 -11  -4  228.03   13.72
   2 -11  -4  206.85   22.83
   2 -11  -4  251.46   24.83
   2 -11  -4  248.14   15.13
   2 -11  -4  232.68   12.47
   2 -11  -4  230.15   11.83
   2 -11  -4  232.93   12.62
   2 -11  -3  107.77    8.85
   2 -11  -3  101.75    8.23
   2 -11  -3  106.36    8.62
   2 -11  -3  116.17   10.16
   2 -11  -3  115.93    9.78
   2 -11  -3  116.24   18.36
   2 -11  -3   93.05   15.29
   2 -11  -3  117.64    9.75
   2 -11  -3  120.24    9.01
   2 -11  -3  105.40    8.91
   2 -11  -2   37.20    5.55
   2 -11  -2   40.17    5.73
   2 -11  -2   49.83    6.70
   2 -11  -2   44.51    6.56
   2 -11  -2   35.55    5.91
   2 -11  -2   38.32   11.87
   2 -11  -2   43.81    5.84
   2 -11  -2   42.22   12.01
   2 -11  -2   43.78    5.71
   2 -11  -2   57.25   13.11
   2 -11  -2   45.31    5.89
   2 -11  -1   11.48    3.43
   2 -11  -1    9.93    3.52
   2 -11  -1   10.01    3.60
   2 -11  -1   15.87    4.48
   2 -11  -1    9.68    3.64
   2 -11  -1    6.03    7.31
   2 -11  -1   14.67    3.82
   2 -11  -1    2.99    6.09
   2 -11  -1    4.04    8.48
   2 -11  -1   13.60    4.07
   2 -11  -1   13.69    4.66
   2 -11   0    8.64    3.41
   2 -11   0    4.98    3.96
   2 -11   0    7.21    3.09
   2 -11   0   12.14    3.98
   2 -11   0    7.83    4.06
   2 -11   0   -0.28    9.27
   2 -11   0   14.77    4.14
   2 -11   0    1.90    8.16
   2 -11   0    9.95    9.48
   2 -11   0   14.87    4.63
   2 -11   0   17.44    4.50
   2 -11   1   21.24    4.82
   2 -11   1   28.79    5.36
   2 -11   1   22.08    4.13
   2 -11   1   27.00    5.01
   2 -11   1   25.89    5.07
   2 -11   1   29.12   12.33
   2 -11   1   23.04    4.16
   2 -11   1   30.00   12.06
   2 -11   1   14.46    9.43
   2 -11   1   32.59    5.64
   2 -11   1   33.43    5.42
   2 -11   2    2.69    3.61
   2 -11   2    2.82    9.21
   2 -11   2    6.76    7.76
   2 -11   2    1.73    3.69
  -2  11  -2    4.85    5.67
   2 -11   2    9.52    3.74
   2 -11   2    8.45    3.40
   2 -11   2    4.18    3.29
   2 -11   2   12.58   10.55
   2 -11   2    7.77    2.84
   2 -11   2    6.13    3.20
   2 -11   2    0.53    3.31
   2 -11   2    3.37    4.16
   2 -11   3    4.00    9.88
   2 -11   3   -1.16    3.57
   2 -11   3   -0.81   10.47
   2 -11   3    1.67    2.83
  -2  11  -3   -3.97    5.77
   2 -11   3   -4.54    4.58
   2 -11   3    2.71    2.88
   2 -11   3    0.21    3.14
   2 -11   3    1.03    2.95
   2 -11   3    0.58    9.65
   2 -11   3   -2.49    3.52
   2 -11   3   -4.41    3.92
   2 -11   3    7.47    4.39
   2 -11   4   51.26    5.77
   2 -11   4   60.07    6.06
  -2  11  -4   58.78   12.18
   2 -11   4   67.04    6.79
   2 -11   4   63.99    6.50
   2 -11   4   64.51    6.76
   2 -11   4   59.38   14.15
   2 -11   4   45.05   13.90
   2 -11   4   55.76   16.12
   2 -11   4   58.14    7.15
   2 -11   4   63.83    7.69
   2 -11   4   55.60    7.15
   2 -11   4   51.98    6.78
   2 -11   5   -1.69    2.84
   2 -11   5   -6.91    9.40
   2 -11   5    5.12    3.54
   2 -11   5    8.67    9.60
   2 -11   5   -4.51    4.36
  -2  11  -5   -4.87    8.31
   2 -11   5   -3.79    3.95
   2 -11   5    0.46    3.42
   2 -11   5    5.05    3.45
   2 -11   5   -5.60    3.43
   2 -11   5  -17.97   12.55
   2 -11   5   -5.07    3.77
   2 -11   5    5.63    4.51
   2 -11   6    0.39    2.89
   2 -11   6    3.96    8.41
  -2  11  -6    3.04    6.96
   2 -11   6    5.34    9.63
   2 -11   6    2.06    3.02
   2 -11   6    2.78    3.49
   2 -11   6   -1.24    3.29
   2 -11   6   -4.55    3.91
   2 -11   6   -1.54    3.40
   2 -11   6    6.62    3.76
   2 -11   6    2.67    2.55
   2 -11   6   -0.99    3.40
   2 -11   6    1.55    8.91
   2 -11   6   13.38    5.34
   2 -11   7    5.02    8.42
   2 -11   7    6.10    3.76
   2 -11   7   -1.87    8.74
   2 -11   7    3.89    3.22
   2 -11   7    2.06    3.39
   2 -11   7    0.88    2.97
   2 -11   7    3.83    3.38
   2 -11   7    6.64    3.94
   2 -11   7    7.53    4.06
   2 -11   7    3.46    2.42
   2 -11   7    0.24    8.92
  -2  11  -7    0.12    6.80
   2 -11   7   -0.85    3.82
   2 -11   8    8.64    4.18
   2 -11   8   -1.98    3.22
   2 -11   8   10.65   10.36
   2 -11   8    6.36    4.04
  -2  11  -8    2.38    7.25
   2 -11   8    9.42    4.14
   2 -11   8    3.60    3.39
   2 -11   8    2.08    3.22
   2 -11   8   -2.62    3.73
   2 -11   8    9.82    4.79
   2 -11   8   -1.12    7.28
   2 -11   8    0.58    5.71
   2 -11   9   17.71    4.87
   2 -11   9   12.32    4.05
   2 -11   9   23.61    4.82
  -2  11  -9   17.00    9.24
   2 -11   9   18.22    4.55
   2 -11   9   20.99    4.85
   2 -11   9   23.11    5.09
   2 -11   9   11.77    3.92
   2 -11   9   13.22    4.70
   2 -11   9   22.29    8.46
   2 -11   9   12.91    6.94
   2 -11  10   -0.45    3.96
   2 -11  10   -0.65    2.83
   2 -11  10   18.60    5.59
   2 -11  10    2.14    4.00
   2 -11  10   13.59    4.49
   2 -11  10    0.01    2.68
   2 -11  10    5.64    7.75
   2 -11  10    4.76    3.56
  -2  11 -10    1.12    7.15
   2 -11  10   -7.40    8.17
   2 -11  10    0.18    4.03
   2 -11  11    4.87    5.39
   2 -11  11    4.84    4.35
   2 -11  11    0.93    4.39
   2 -11  12   -5.49    5.39
   2 -11  12   -1.01    4.52
   2 -11  12   -5.41    5.29
   2 -11  13    3.09    5.13
   2 -11  13    5.51    5.72
   2 -11  13    3.20    3.84
   2 -11  13   -0.16    4.76
   2 -11  14    2.82    8.34
   2 -11  14    3.52    4.33
   2 -11  14   14.69    7.18
   2 -11  15  129.42   12.72
   2 -11  15   91.02   11.39
   2 -11  15  121.87   12.17
   2 -11  15  120.93    9.69
   2 -11  16    5.12    6.55
   2 -11  16    8.43    5.40
   2 -11  16   -2.01    6.48
   2 -11  16    1.33    3.30
   2 -11  17   -2.14    5.54
   2 -11  17   -2.74    5.64
   2 -11  17   -1.60    4.93
   2 -11  18   -2.93    5.28
   2 -11  18   -0.81    4.81
   2 -11  18    3.54    4.15
   2 -11  19   22.36    4.99
   2 -11  19   25.91    5.34
   2 -11  20    9.02    3.56
   2 -11  20   13.27    3.88
   2 -11  21    6.21    2.71
   2 -11  21    7.26    2.62
   2 -11  22   49.38    4.10
  -2  10  18   11.40    2.42
   2 -10 -17  139.15    7.40
  -2  10  17  135.86    7.91
   2 -10 -16   18.76    3.93
   2 -10 -15  269.83   13.04
   2 -10 -14   34.80    6.10
  -2  10  13  231.27   11.77
   2 -10 -13  236.60   14.02
  -2  10  12  172.07   10.77
   2 -10 -12  183.06   13.55
   2 -10 -12  189.85   10.59
  -2  10  11  136.01   10.05
   2 -10 -11  140.94   12.79
   2 -10 -11  131.68    9.46
  -2  10  10  380.74   15.95
   2 -10 -10  394.15   16.78
   2 -10 -10  423.77   22.14
   2 -10  -9  145.14   10.99
   2 -10  -9  177.55   16.82
   2 -10  -8  945.06   27.42
   2 -10  -8  917.69   24.42
   2 -10  -8  956.86   32.85
   2 -10  -7   56.51    7.62
   2 -10  -7   50.15    6.52
   2 -10  -7   52.36    8.42
   2 -10  -6  931.02   27.89
   2 -10  -6  939.44   25.35
   2 -10  -5   13.57    6.26
   2 -10  -5   18.57    7.66
   2 -10  -5   21.51    5.28
   2 -10  -5   13.76    4.22
   2 -10  -5   19.34    4.65
   2 -10  -4  217.30   12.56
   2 -10  -4  180.64   20.07
   2 -10  -4  177.89   19.73
   2 -10  -4  198.85   10.67
   2 -10  -4  204.25   12.68
   2 -10  -4  205.75   12.16
   2 -10  -4  197.19   10.76
   2 -10  -3  260.70   24.20
   2 -10  -3  237.39   11.67
   2 -10  -3  286.42   14.19
   2 -10  -3  278.23   14.22
   2 -10  -3  282.35   13.68
   2 -10  -3  246.69   23.76
   2 -10  -3  258.40   24.56
   2 -10  -2  680.94   39.30
   2 -10  -2  795.40   22.61
   2 -10  -2  684.49   39.23
   2 -10  -2  694.17   39.19
   2 -10  -1  595.95   37.13
   2 -10  -1  586.08   36.12
   2 -10  -1  595.39   37.60
   2 -10   0  917.40   47.39
   2 -10   0  867.32   44.24
   2 -10   0  877.93   46.33
   2 -10   1 1022.69   49.69
   2 -10   1 1016.96   51.10
   2 -10   1  937.19   46.53
   2 -10   1  961.02   49.61
   2 -10   2   34.33   12.60
   2 -10   2   45.78   14.10
  -2  10  -2   44.03   12.25
   2 -10   2   48.25   15.67
   2 -10   2   51.62   15.76
   2 -10   3 1852.86   68.23
   2 -10   3 1907.12   70.24
  -2  10  -3 1746.60   57.67
   2 -10   3 1789.02   65.37
   2 -10   3 1800.64   67.27
   2 -10   4  291.90   28.31
   2 -10   4  262.29   26.04
  -2  10  -4  266.38   23.73
   2 -10   4  254.57   26.07
   2 -10   4  272.95   26.33
   2 -10   5  781.54   44.22
   2 -10   5  748.86   42.75
  -2  10  -5  746.96   39.96
   2 -10   5  773.95   43.85
   2 -10   5  736.67   42.46
   2 -10   6   96.34   16.40
  -2  10  -6   79.42   14.57
   2 -10   6   89.35   15.96
   2 -10   6   81.36   14.83
   2 -10   7  715.94   41.62
   2 -10   7  677.81   39.89
   2 -10   7  679.32   39.47
  -2  10  -7  728.00   41.93
   2 -10   8  588.77   18.93
   2 -10   8  504.57   34.02
  -2  10  -8  560.43   38.15
   2 -10   8  538.76   35.74
   2 -10   8  538.93   34.88
   2 -10   8  586.73   20.17
   2 -10   8  594.53   18.98
   2 -10   8  551.35   16.43
   2 -10   9  541.75   18.76
   2 -10   9  455.33   31.47
   2 -10   9  424.10   15.04
   2 -10   9  438.05   16.20
   2 -10   9  433.40   14.68
   2 -10   9  501.57   18.12
   2 -10   9  492.33   17.81
   2 -10   9  421.66   14.97
   2 -10   9  502.54   19.32
   2 -10   9  448.15   32.65
  -2  10  -9  474.76   36.39
   2 -10   9  441.90   31.69
   2 -10  10   75.57    7.81
   2 -10  10   68.49    7.84
   2 -10  10   59.85   11.99
  -2  10 -10   52.79   14.27
   2 -10  10   77.60    8.10
   2 -10  10   66.25    7.62
   2 -10  10   64.22   12.69
   2 -10  10   54.44    6.31
   2 -10  10   69.99    8.34
   2 -10  11   97.14    9.63
   2 -10  11  107.39   10.68
   2 -10  11   90.66    8.99
   2 -10  11   83.56    7.98
   2 -10  11   89.35    9.12
   2 -10  12  472.67   19.54
   2 -10  12  501.39   20.12
   2 -10  12  437.13   18.05
   2 -10  12  480.41   19.16
   2 -10  12  524.42   23.45
   2 -10  13   10.74    6.89
   2 -10  13   23.26    6.70
   2 -10  13   13.15    5.61
   2 -10  13   12.67    5.19
   2 -10  14  801.61   24.60
   2 -10  14  823.69   32.01
   2 -10  14  731.36   25.98
   2 -10  14  795.32   28.23
   2 -10  15   -2.67    5.30
   2 -10  15    1.08    5.94
   2 -10  15  -10.64    7.15
   2 -10  15   -1.55    3.83
   2 -10  16  134.56    9.49
   2 -10  16  136.51   12.45
   2 -10  16  148.57   13.30
   2 -10  16  141.86   14.28
   2 -10  17  161.84   12.89
   2 -10  17  180.55   13.46
   2 -10  17  150.61   13.27
   2 -10  18  192.44   13.00
   2 -10  18  212.88   13.79
   2 -10  18  171.63   12.79
   2 -10  19  147.01   10.86
   2 -10  19  155.40   10.89
   2 -10  19  143.17   10.78
   2 -10  20  102.16    8.24
   2 -10  20   77.20    7.45
   2 -10  20   92.58    7.98
   2 -10  21   23.75    4.26
   2 -10  21   28.95    4.23
   2 -10  21   23.26    4.31
   2 -10  22   -1.33    2.06
   2  -9 -18    5.46    2.23
  -2   9  18    4.39    2.84
   2  -9 -17   -0.86    2.61
  -2   9  17    3.66    3.45
   2  -9 -16   -5.42    3.86
   2  -9 -15    3.36    3.45
  -2   9  15    8.83    3.47
   2  -9 -14   86.00    8.98
  -2   9  14   82.52    7.59
   2  -9 -13    8.13    4.86
  -2   9  13    5.47    3.54
   2  -9 -12    4.27    4.81
  -2   9  12    6.92    3.93
   2  -9 -11    8.58    5.36
   2  -9 -11    6.72    3.48
  -2   9  11    8.59    4.12
   2  -9 -10   52.36    8.10
   2  -9 -10   59.05    6.72
  -2   9  10   57.35    6.79
   2  -9  -9  339.30   20.87
   2  -9  -9  313.86   15.06
   2  -9  -8  201.59   12.48
   2  -9  -8  184.74   14.41
   2  -9  -8  174.71   10.81
   2  -9  -7  201.86   12.73
   2  -9  -7  193.22   13.04
   2  -9  -7  195.08   11.42
   2  -9  -6   53.26    7.06
   2  -9  -6   46.48    5.91
   2  -9  -6   40.37    5.92
   2  -9  -5   24.91    7.87
   2  -9  -5   19.14    6.94
   2  -9  -5   21.55    4.29
   2  -9  -5   17.73    6.26
   2  -9  -5   21.67    4.58
   2  -9  -4    0.13    6.31
   2  -9  -4    3.07    4.73
   2  -9  -4    0.43    5.31
   2  -9  -3  388.34   27.44
   2  -9  -3  395.64   27.58
   2  -9  -3  381.62   26.95
   2  -9  -2    7.20    7.49
   2  -9  -2   17.93    7.83
   2  -9  -2   10.39    7.24
   2  -9  -2   12.74    7.13
   2  -9  -1  188.58   20.73
   2  -9  -1  156.96   18.94
   2  -9  -1  174.35   19.62
   2  -9  -1  193.93   20.38
   2  -9   0  135.59   18.35
   2  -9   0  135.90   18.01
   2  -9   0  137.10   18.01
   2  -9   0  120.90   16.20
   2  -9   1  672.04   39.45
   2  -9   1  689.47   39.52
   2  -9   1  671.45   37.75
   2  -9   1  615.57   35.74
   2  -9   2  213.97   23.51
   2  -9   2  207.28   22.72
   2  -9   2  207.95   22.97
   2  -9   2  204.41   21.41
   2  -9   3   33.57   12.67
   2  -9   3   35.88   12.24
   2  -9   3   29.69   12.78
   2  -9   3   40.04   12.95
  -2   9  -4 1265.04   47.78
   2  -9   4 1355.78   53.17
   2  -9   4 1444.58   56.74
   2  -9   4 1379.18   54.28
   2  -9   4 1456.77   55.88
  -2   9  -5   18.28    7.77
   2  -9   5   21.92   10.73
   2  -9   5   19.42    9.58
   2  -9   5   31.74   10.28
   2  -9   5   22.60   10.16
  -2   9  -6  973.65   44.35
   2  -9   6 1017.96   44.75
   2  -9   6 1027.12   46.10
   2  -9   6 1017.67   45.19
   2  -9   6 1007.81   45.01
  -2   9  -7   10.85    7.17
   2  -9   7   -1.90    8.22
   2  -9   7   20.80    9.46
   2  -9   7   12.66    7.40
   2  -9   7   11.97    7.34
  -2   9  -8  693.76   40.20
   2  -9   8  694.70   37.17
   2  -9   8  733.58   38.69
   2  -9   8  691.60   36.43
  -2   9  -9   28.31   10.94
   2  -9   9   29.71    9.57
   2  -9   9   18.22    6.65
   2  -9   9   22.73    7.79
   2  -9  10  331.21   14.82
   2  -9  10  325.72   24.61
   2  -9  10  291.85   11.89
   2  -9  10  305.35   14.26
   2  -9  10  342.64   24.99
  -2   9 -10  327.75   30.61
   2  -9  10  314.69   15.52
   2  -9  10  325.98   25.18
   2  -9  11  117.21    8.84
   2  -9  11  117.71    9.43
   2  -9  11  137.26   11.14
   2  -9  11  128.68    9.65
  -2   9 -11  115.03   19.86
   2  -9  12  528.99   20.36
   2  -9  12  556.66   23.78
   2  -9  12  493.23   18.77
   2  -9  12  524.34   19.10
   2  -9  13  517.19   21.46
   2  -9  13  495.77   20.10
   2  -9  13  512.13   19.16
   2  -9  14  264.71   16.99
   2  -9  14  264.07   17.52
   2  -9  14  251.01   16.48
   2  -9  14  254.64   13.92
   2  -9  15  551.48   26.44
   2  -9  15  507.39   22.89
   2  -9  16   78.95   10.55
   2  -9  16   63.63    8.92
   2  -9  16   81.01   10.91
   2  -9  16   67.50    7.05
   2  -9  17  300.41   17.60
   2  -9  17  295.47   16.95
   2  -9  17  266.15   15.79
   2  -9  18    9.90    5.26
   2  -9  18   15.91    5.62
   2  -9  18    9.55    4.69
   2  -9  19  525.05   20.45
   2  -9  19  563.20   20.39
   2  -9  19  540.49   20.11
   2  -9  20   55.97    7.00
   2  -9  20   58.03    6.95
   2  -9  20   63.68    6.77
   2  -9  21  181.11   10.42
   2  -9  21  191.66   10.29
   2  -9  21  181.40    9.67
   2  -9  22   81.55    6.02
   2  -9  22   76.36    6.39
   2  -8 -19   24.31    3.06
  -2   8  19   20.56    3.49
   2  -8 -18  163.29    8.61
  -2   8  18  158.13    9.32
   2  -8 -17  108.28    8.02
  -2   8  17  110.42    8.98
  -2   8  17  107.27    7.32
   2  -8 -16   11.11    4.41
  -2   8  16   13.59    3.94
   2  -8 -15  175.65   11.48
  -2   8  15  163.04   10.31
   2  -8 -14   51.14    7.15
  -2   8  14   49.78    6.38
   2  -8 -13   54.30    7.63
  -2   8  13   53.92    7.08
  -2   8  12    0.86    3.89
   2  -8 -11  346.80   34.03
  -2   8  11  392.47   16.31
   2  -8 -10   21.14    7.84
   2  -8 -10   34.08    5.11
  -2   8  10   37.23    6.09
   2  -8  -9  242.59   27.12
   2  -8  -9  264.37   13.25
   2  -8  -8  179.31   11.14
   2  -8  -8  200.20   24.39
   2  -8  -8  166.89   10.05
   2  -8  -7   49.26   12.22
   2  -8  -7   47.30    6.08
   2  -8  -6  815.47   35.86
   2  -8  -6  947.53   46.97
   2  -8  -5   74.87   11.21
   2  -8  -5   73.66   11.64
   2  -8  -5   84.66   12.24
   2  -8  -5   92.64   13.76
   2  -8  -4  176.91   17.67
   2  -8  -4  153.44   16.35
   2  -8  -4  191.23   18.62
   2  -8  -4  151.40   16.32
   2  -8  -4  133.73   14.14
   2  -8  -3   94.27   13.07
   2  -8  -3   99.84   14.25
   2  -8  -3   98.02   13.87
   2  -8  -3   87.29   13.27
   2  -8  -2   39.46   10.31
   2  -8  -2   51.11   10.83
   2  -8  -2   55.50   11.93
   2  -8  -2   47.24   10.97
   2  -8  -1    4.25    7.21
   2  -8  -1    6.26    8.67
   2  -8  -1    1.00    9.28
   2  -8  -1    6.19    8.90
   2  -8   0  453.80   29.34
   2  -8   0  462.91   28.92
   2  -8   0  448.66   27.62
   2  -8   0  454.03   29.65
   2  -8   1   15.30   10.30
   2  -8   1    6.36    8.98
   2  -8   1    3.33    9.47
   2  -8   1   10.27   10.43
   2  -8   2   12.75   10.38
   2  -8   2    8.88   10.17
   2  -8   2   12.72   11.10
   2  -8   2   16.31    9.95
   2  -8   3   76.25   13.86
   2  -8   3   79.19   15.16
   2  -8   3   73.95   13.46
   2  -8   3   62.90   14.10
   2  -8   4   52.76   12.35
   2  -8   4   36.51   10.50
   2  -8   4   35.14   11.13
   2  -8   4   42.39   13.01
   2  -8   5  422.65   27.91
   2  -8   5  420.86   26.90
   2  -8   5  415.78   28.02
   2  -8   5  399.93   26.66
  -2   8  -5  386.52   26.08
   2  -8   6    1.90    7.38
   2  -8   6   10.61    8.30
   2  -8   6   12.85    7.90
   2  -8   6    4.34    6.06
  -2   8  -6    9.48    7.89
   2  -8   7   45.68   11.07
   2  -8   7   39.48    8.88
   2  -8   7   56.35   11.28
   2  -8   7   57.02   11.62
  -2   8  -7   42.57   11.19
   2  -8   8  190.98   18.55
   2  -8   8  178.72   17.40
   2  -8   8  179.17   17.80
   2  -8   8  199.30   18.75
  -2   8  -8  186.46   20.91
   2  -8   9   27.18    8.13
   2  -8   9   32.95    8.47
   2  -8   9   39.77    9.13
  -2   8  -9   29.22   11.43
   2  -8  10  303.61   21.70
  -2   8 -10  312.80   29.37
   2  -8  10  299.24   21.70
   2  -8  10  297.39   21.70
   2  -8  11   37.86    5.97
   2  -8  11   36.55    5.82
   2  -8  11   51.93    6.74
  -2   8 -11   36.12   12.34
   2  -8  12    3.67    3.91
   2  -8  12    5.89    4.17
   2  -8  12    1.85    3.96
   2  -8  12   -3.41    3.64
   2  -8  13    7.82    5.04
   2  -8  13   20.94    5.57
   2  -8  13   15.27    5.60
   2  -8  13    7.46    4.37
   2  -8  14   26.93    7.42
   2  -8  14   33.16    6.15
   2  -8  14   12.67    5.20
   2  -8  14   29.88    8.60
   2  -8  15    5.26    6.05
   2  -8  15    6.08    4.40
   2  -8  15    8.82    4.45
   2  -8  15    5.77    5.63
   2  -8  16    0.39    4.11
   2  -8  16    6.05    5.68
   2  -8  16    7.71    5.47
   2  -8  17    9.83    4.40
   2  -8  17   14.06    5.60
   2  -8  17    7.50    5.13
   2  -8  18    1.91    3.53
   2  -8  18    0.29    5.04
   2  -8  18   -3.54    4.98
   2  -8  19   11.88    3.78
   2  -8  19   22.03    5.97
   2  -8  19   19.70    5.78
   2  -8  20    2.52    2.76
   2  -8  20   -1.47    3.97
   2  -8  20    4.66    4.51
   2  -8  21   14.17    3.24
   2  -8  21   10.25    4.19
   2  -8  21   16.57    4.27
   2  -8  22    7.79    3.53
   2  -8  22   10.46    3.13
   2  -8  23   -0.05    1.98
   2  -8  23    0.39    1.55
  -2   7  20    6.25    2.09
  -2   7  19   27.59    4.42
   2  -7 -19   27.15    3.59
  -2   7  18   19.83    3.85
  -2   7  18   16.21    4.61
   2  -7 -18   14.61    3.43
   2  -7 -17   82.12    7.37
  -2   7  17   89.61    7.49
   2  -7 -16    5.67    3.67
  -2   7  16   12.36    4.41
   2  -7 -15   23.40    5.25
  -2   7  15   22.99    4.81
  -2   7  14    6.85    3.94
  -2   7  13   78.29    8.05
   2  -7 -12  342.90   34.47
  -2   7  12  299.81   14.74
   2  -7 -11    3.12    5.64
  -2   7  11   21.11    4.98
   2  -7 -10   62.90   13.86
  -2   7  10   81.65    7.66
   2  -7  -9   58.17   13.99
   2  -7  -9   56.64    6.09
   2  -7  -8  450.02   34.41
   2  -7  -7   15.19    8.23
   2  -7  -6  150.03   14.02
   2  -7  -6  117.86   12.63
   2  -7  -5   15.88    6.44
   2  -7  -5   15.00    5.51
   2  -7  -5   18.73    6.57
   2  -7  -5   18.29    6.99
   2  -7  -5    9.86    4.84
   2  -7  -4  676.35   30.76
   2  -7  -4  715.75   31.82
   2  -7  -4  728.35   32.56
   2  -7  -4  648.84   29.94
   2  -7  -4  721.20   31.46
   2  -7  -3  830.07   34.38
   2  -7  -3  890.12   31.65
   2  -7  -3  839.31   34.06
   2  -7  -3  864.92   36.02
   2  -7  -3  856.92   34.68
   2  -7  -2  310.93   21.50
   2  -7  -2  319.96   16.86
   2  -7  -2  317.96   22.05
   2  -7  -2  284.43   20.78
   2  -7  -2  314.47   21.87
   2  -7  -1 3809.46   72.61
   2  -7  -1 3991.76   51.19
   2  -7  -1 3962.41   75.78
   2  -7  -1 3999.25   75.87
   2  -7  -1 4032.71   76.17
   2  -7   0   -4.04    8.97
   2  -7   0   -5.92    9.12
   2  -7   0    1.99    9.53
   2  -7   0   11.21   10.07
   2  -7   1  835.10   36.08
   2  -7   1  870.57   37.44
   2  -7   1  888.77   36.24
   2  -7   1  895.34   38.08
   2  -7   2    6.26    9.02
   2  -7   2   -0.90    9.31
  -2   7  -2    0.48    2.12
   2  -7   2   -1.10    8.65
   2  -7   2    4.01   10.40
  -2   7  -3  323.86   12.57
   2  -7   3  323.70   24.02
   2  -7   3  263.03   20.67
   2  -7   3  357.80   25.39
   2  -7   3  322.75   23.06
  -2   7  -4  553.79   17.14
   2  -7   4  530.31   29.57
   2  -7   4  519.23   27.58
   2  -7   4  580.66   30.75
   2  -7   4  533.59   28.27
  -2   7  -5 1125.74   26.44
   2  -7   5 1208.15   42.82
   2  -7   5 1099.78   40.92
   2  -7   5 1100.55   39.98
   2  -7   5 1090.02   39.31
   2  -7   6 2400.38   58.84
   2  -7   6 2353.39   58.69
  -2   7  -6 2288.16   41.82
   2  -7   6 2407.04   58.90
  -2   7  -6 2418.50   61.81
   2  -7   6 2372.21   56.87
   2  -7   7  660.69   31.12
   2  -7   7  638.67   30.40
  -2   7  -7  707.24   25.49
   2  -7   7  664.61   30.65
  -2   7  -7  690.19   35.03
   2  -7   7  632.82   29.67
   2  -7   8  339.67   22.36
   2  -7   8  388.75   23.77
   2  -7   8  374.79   23.10
  -2   7  -8  395.11   21.64
   2  -7   8  349.36   22.29
  -2   7  -8  370.64   27.27
   2  -7   9   53.04    8.91
   2  -7   9   43.47    8.43
   2  -7   9   37.57    7.14
  -2   7  -9   68.02   14.39
   2  -7   9   49.31    8.43
  -2   7  -9   60.58    9.47
   2  -7  10  420.71   23.08
   2  -7  10  398.38   22.37
  -2   7 -11   21.72   11.01
   2  -7  12  642.79   21.81
   2  -7  12  713.15   23.42
   2  -7  12  689.80   20.02
   2  -7  13   -1.45    4.92
   2  -7  13   -2.22    5.32
   2  -7  13    6.28    5.07
   2  -7  13    9.13    4.58
   2  -7  14  221.57   12.29
   2  -7  14  234.66   14.88
   2  -7  14  237.00   16.57
   2  -7  14  263.06   17.06
   2  -7  15  206.10   12.18
   2  -7  15  192.98   13.34
   2  -7  15  209.86   15.60
   2  -7  15  201.58   15.02
   2  -7  16  250.84   13.44
   2  -7  16  236.19   15.21
   2  -7  16  217.34   14.12
   2  -7  16  239.56   15.60
   2  -7  17   59.34    8.20
   2  -7  17   79.83    8.69
   2  -7  17   59.24    8.97
   2  -7  18   -2.85    5.04
   2  -7  18    1.39    3.07
   2  -7  18    2.98    5.20
   2  -7  19   44.42    7.00
   2  -7  19   50.56    6.49
   2  -7  19   50.34    7.73
   2  -7  20   -3.89    4.66
   2  -7  20   -0.75    2.75
   2  -7  20   -2.63    4.68
   2  -7  21  223.09   12.52
   2  -7  21  250.32   12.40
   2  -7  22    1.61    2.76
   2  -7  22    1.99    3.10
   2  -7  23   58.91    5.34
   2  -7  23   57.35    4.68
   2  -6 -20   89.35    5.35
  -2   6  20   71.01    4.86
  -2   6  20   86.62    6.08
   2  -6 -19    1.73    2.12
  -2   6  19    0.59    2.52
  -2   6  19    3.77    3.33
   2  -6 -18  139.46    8.96
  -2   6  18  132.61    8.78
  -2   6  18  132.62    9.78
   2  -6 -17    3.63    3.16
  -2   6  17    4.88    3.62
  -2   6  16  103.77    9.24
  -2   6  15    1.53    4.24
  -2   6  14   24.78    5.65
  -2   6  13   24.15    5.45
   2  -6 -13   36.00   12.11
  -2   6  12   45.29    6.45
   2  -6 -12   28.32   11.59
  -2   6  11   52.60    6.38
   2  -6 -11   59.58   14.66
  -2   6  10    6.16    3.42
   2  -6 -10    1.24    5.72
   2  -6  -9  159.39   20.78
   2  -6  -8   49.39   12.05
   2  -6  -7  109.00   15.86
   2  -6  -6   12.38    5.19
   2  -6  -6    7.78    6.80
   2  -6  -6    9.20    4.84
   2  -6  -6   12.08    4.97
   2  -6  -5  666.82   28.52
   2  -6  -5  629.99   26.50
   2  -6  -5  683.79   34.08
   2  -6  -5  651.24   27.37
   2  -6  -5  636.99   27.01
   2  -6  -4   72.39   10.74
   2  -6  -4   73.60   10.12
   2  -6  -4   68.83   10.95
   2  -6  -4   84.29   10.81
   2  -6  -4   70.50   10.57
   2  -6  -3   47.13    9.02
   2  -6  -3   41.96    8.63
   2  -6  -3   37.22    6.99
   2  -6  -3   51.51    9.00
   2  -6  -3   54.49    9.86
   2  -6  -2  515.54   25.39
   2  -6  -2  513.45   24.97
   2  -6  -2  473.80   19.13
   2  -6  -2  477.75   24.02
   2  -6  -2  509.85   24.81
   2  -6  -1   11.96    7.08
   2  -6  -1   11.20    6.77
   2  -6  -1   10.09    3.11
   2  -6  -1    9.67    7.78
   2  -6  -1   17.31    8.31
   2  -6   0  551.64   26.81
   2  -6   0  540.34   26.56
   2  -6   0  513.97   13.52
   2  -6   0  536.91   26.36
   2  -6   0  594.04   27.69
   2  -6   1  192.21   16.64
   2  -6   1  203.64   17.21
   2  -6   1  196.70   17.25
   2  -6   1  196.71   16.74
   2  -6   2   24.14    8.10
   2  -6   2   23.30    8.35
  -2   6  -2   17.80    2.80
   2  -6   2   14.04    7.49
   2  -6   2   28.33    9.24
   2  -6   3   28.58    9.79
   2  -6   3   20.66    8.36
  -2   6  -3   23.93    3.43
   2  -6   3   27.49    8.70
   2  -6   3   11.52    7.74
   2  -6   4   30.75    8.54
   2  -6   4   33.73    8.83
  -2   6  -4   32.60    4.07
   2  -6   4   28.78    8.30
   2  -6   4   35.10    9.56
   2  -6   5   26.53    8.01
   2  -6   5   14.42    7.47
  -2   6  -5   26.17    4.43
   2  -6   5   18.28    6.94
   2  -6   5   32.03    9.21
   2  -6   6  785.79   31.16
  -2   6  -6  813.27   24.59
   2  -6   6  810.87   31.21
   2  -6   6  755.73   30.72
  -2   6  -6  822.33   34.59
   2  -6   6  771.34   29.56
   2  -6   7  733.75   29.35
  -2   6  -7  803.08   27.56
   2  -6   7  715.65   29.31
   2  -6   7  754.77   29.73
  -2   6  -7  721.72   33.57
   2  -6   7  726.63   28.75
   2  -6   8   18.84    6.07
   2  -6   8   19.15    6.12
  -2   6  -8   16.65    5.01
   2  -6   8   20.59    5.35
   2  -6   8   27.45    7.41
  -2   6  -8   14.46    9.45
  -2   6  -8   24.26    6.54
  -2   6  -9  243.13   18.12
   2  -6   9  222.61   15.77
   2  -6   9  192.84   15.07
  -2   6  -9  210.99   21.16
   2  -6   9  196.40   15.20
  -2   6 -10  226.89   18.74
  -2   6 -10  190.57   21.82
  -2   6 -11   67.58   12.29
  -2   6 -11   58.99   14.44
   2  -6  12   99.67    9.49
   2  -6  12  105.12    7.88
  -2   6 -12  106.24   14.78
   2  -6  13  105.80   10.56
  -2   6 -13   79.31   13.60
   2  -6  13   94.67    9.43
   2  -6  13  103.35   10.79
   2  -6  13   90.15    7.69
   2  -6  14   11.29    5.36
   2  -6  14   23.46    6.40
   2  -6  14   27.95    5.67
   2  -6  14   22.83    4.97
   2  -6  15   14.98    5.70
   2  -6  15   20.63    6.05
   2  -6  15   19.94    4.85
   2  -6  15   11.93    4.27
   2  -6  16  167.83   10.92
   2  -6  16  168.72   11.97
   2  -6  16  170.42   12.77
   2  -6  16  164.99   13.05
   2  -6  17   19.03    4.96
   2  -6  17    8.52    4.69
   2  -6  17   21.14    6.33
   2  -6  18   90.75    8.74
   2  -6  18   90.16    9.47
   2  -6  18   96.56   10.15
   2  -6  19   16.64    4.03
   2  -6  19   19.63    6.37
   2  -6  19   12.27    4.70
   2  -6  20   47.19    7.26
   2  -6  20   35.95    6.01
   2  -6  21    7.27    4.32
   2  -6  21    3.43    3.81
   2  -6  22   94.64    7.66
   2  -6  22   98.42    7.23
   2  -6  23    8.19    3.10
   2  -6  23    6.08    2.32
  -2   5  21  144.99    6.75
  -2   5  20   30.69    4.11
  -2   5  20   33.17    4.64
   2  -5 -20   34.90    3.75
  -2   5  19  317.52   12.99
  -2   5  19  301.12   13.54
   2  -5 -19  341.85   12.78
  -2   5  18   66.03    7.11
  -2   5  18   61.54    7.51
   2  -5 -18   67.39    6.77
  -2   5  17  449.62   17.58
  -2   5  16   19.78    5.55
  -2   5  15  301.43   15.03
  -2   5  14   72.58    8.50
   2  -5 -14   72.99   17.16
  -2   5  13  661.06   21.28
   2  -5 -13  674.47   48.15
  -2   5  12  390.77   16.13
   2  -5 -12  423.10   36.72
  -2   5  11  739.72   21.08
   2  -5 -11  821.57   48.44
   2  -5 -10  511.86   36.39
   2  -5  -9    2.46    5.82
   2  -5  -8  176.27   19.71
   2  -5  -7    7.55    7.49
   2  -5  -6 2635.53   49.19
   2  -5  -6 2549.00   63.64
   2  -5  -6 2606.68   50.66
   2  -5  -6 2672.26   48.72
   2  -5  -5   15.41    6.77
   2  -5  -5   20.74    5.77
   2  -5  -5   23.07    6.08
   2  -5  -5   17.01    6.11
   2  -5  -4 1101.44   32.52
   2  -5  -4 1116.51   33.53
   2  -5  -4 1068.49   31.58
   2  -5  -4 1161.54   38.05
   2  -5  -4 1104.24   32.43
   2  -5  -3 1631.15   39.66
   2  -5  -3 1495.21   37.75
   2  -5  -3 1528.52   39.20
   2  -5  -3 1587.60   39.08
   2  -5  -3 1579.10   38.80
   2  -5  -2 2507.40   49.61
   2  -5  -2 2396.62   48.43
   2  -5  -2 2443.40   49.59
   2  -5  -2 2336.86   40.48
   2  -5  -2 2390.87   48.15
   2  -5  -1 1911.29   44.20
   2  -5  -1 1843.00   43.11
   2  -5  -1 1836.07   42.77
   2  -5  -1 1711.28   28.72
   2  -5  -1 1817.15   42.32
   2  -5   0  435.72   22.11
   2  -5   0  425.70   21.31
   2  -5   0  444.19   22.11
   2  -5   0  410.85   10.76
   2  -5   0  414.66   21.36
   2  -5   1  788.62   28.70
   2  -5   1  771.72   28.74
   2  -5   1  766.48   28.48
   2  -5   1  788.04   28.59
  -2   5  -2   31.00    2.78
   2  -5   2   37.14    8.20
   2  -5   2   29.96    8.30
   2  -5   2   33.80    8.19
   2  -5   2   42.07    8.36
   2  -5   3 3696.54   63.71
  -2   5  -3 3440.52   31.36
   2  -5   3 3464.21   58.26
   2  -5   3 3436.13   58.25
   2  -5   3 3725.88   63.77
   2  -5   4    0.26    6.53
   2  -5   4   10.63    5.99
   2  -5   4   10.15    5.39
   2  -5   4    6.01    6.08
  -2   5  -4    9.33    2.16
   2  -5   5 3320.89   57.05
   2  -5   5 3415.15   58.75
   2  -5   5 3337.52   56.23
  -2   5  -5 3338.89   33.69
  -2   5  -5 3343.02   43.92
  -2   5  -6   45.26    6.12
   2  -5   6   48.61    8.39
   2  -5   6   34.32    6.66
  -2   5  -6   43.90    9.31
  -2   5  -6   43.60    5.49
   2  -5   6   34.31    7.02
   2  -5   6   43.62    7.54
   2  -5   7  553.92   23.38
   2  -5   7  589.72   23.95
   2  -5   7  573.49   23.60
  -2   5  -7  620.72   30.14
  -2   5  -7  661.04   23.07
  -2   5  -7  639.46   24.97
   2  -5   7  583.33   23.93
   2  -5   8  855.15   28.35
   2  -5   8  859.05   28.15
  -2   5  -8  947.13   30.51
  -2   5  -8  905.90   37.40
   2  -5   8  908.76   29.01
  -2   5  -8  941.25   32.40
  -2   5  -9  357.64   26.22
  -2   5  -9  352.98   20.70
  -2   5  -9  341.53   21.53
   2  -5   9  316.04   16.87
   2  -5   9  338.54   17.43
  -2   5 -10   46.34    8.92
  -2   5 -10   65.25   14.06
  -2   5 -10   43.74    8.82
  -2   5 -11  173.08   17.13
  -2   5 -11  188.78   18.11
  -2   5 -12  118.08   15.35
  -2   5 -12  104.48   14.95
   2  -5  13   44.33    6.48
  -2   5 -13   30.30    8.43
   2  -5  13   35.96    5.94
   2  -5  13   33.12    4.78
   2  -5  13   52.88    8.08
   2  -5  14  320.58   13.84
   2  -5  14  324.43   16.74
   2  -5  14  348.19   17.24
   2  -5  14  308.40   15.38
   2  -5  15    9.92    3.27
   2  -5  15   20.06    6.53
   2  -5  15   13.23    4.31
   2  -5  15    5.25    4.25
   2  -5  16   25.10    5.30
   2  -5  16   31.14    6.57
   2  -5  16   26.31    5.42
   2  -5  16   17.94    5.47
   2  -5  17   18.21    4.54
   2  -5  17   15.35    5.65
   2  -5  17   12.04    4.04
   2  -5  17    7.43    5.17
   2  -5  18   30.41    7.02
   2  -5  18   20.17    6.32
   2  -5  18   26.70    5.27
   2  -5  19   -7.40    5.61
   2  -5  19    2.26    5.16
   2  -5  20    9.51    4.61
   2  -5  20   18.28    6.31
   2  -5  21   25.58    5.01
   2  -5  21   28.10    6.20
   2  -5  22   -1.64    3.29
   2  -5  22   -2.07    3.52
   2  -5  23    5.96    2.34
   2  -5  23    3.29    2.68
   2  -5  24    1.51    1.59
  -2   4  21   -2.47    2.17
  -2   4  21    2.00    2.08
  -2   4  20   37.47    5.18
   2  -4 -20   36.85    4.02
  -2   4  20   39.45    5.04
  -2   4  19   25.39    5.24
   2  -4 -19   31.53    4.44
  -2   4  19   28.38    5.13
  -2   4  18   17.01    5.06
  -2   4  18   17.01    5.44
  -2   4  17   10.50    5.22
  -2   4  17   15.66    5.78
  -2   4  16  261.97   14.46
  -2   4  15  110.89    9.79
  -2   4  14  285.58   14.53
   2  -4 -14  265.31   30.76
  -2   4  13   35.70    6.79
   2  -4 -13   31.39   11.93
  -2   4  12  521.15   18.15
   2  -4 -12  540.35   40.85
   2  -4 -11   29.21   12.36
   2  -4 -10   29.38   10.06
   2  -4  -9  630.01   36.66
   2  -4  -8  178.39   18.94
   2  -4  -7  287.37   22.52
   2  -4  -7  272.03   13.41
   2  -4  -7  290.52   14.71
   2  -4  -6  101.33   13.75
   2  -4  -6  104.26    9.04
   2  -4  -6  108.40    9.66
   2  -4  -5  307.15   19.98
   2  -4  -5  315.61   15.85
   2  -4  -5  323.99   16.47
   2  -4  -5  317.47   15.76
   2  -4  -4   43.56    8.01
   2  -4  -4   58.71    8.22
   2  -4  -4   68.13    8.84
   2  -4  -4   50.67    8.29
   2  -4  -3  762.47   25.97
   2  -4  -3  740.51   24.24
   2  -4  -3  789.37   25.13
   2  -4  -3  747.84   24.76
   2  -4  -3  718.07   23.62
   2  -4  -2   90.95    8.67
   2  -4  -2   95.80   10.15
   2  -4  -2  105.84   10.46
   2  -4  -2   95.95   10.08
   2  -4  -2   86.75   10.06
   2  -4  -1  149.34    8.59
   2  -4  -1  143.78   11.90
   2  -4  -1  158.10   12.25
   2  -4  -1  157.68   12.16
   2  -4  -1  152.75   12.19
   2  -4   0 1650.35   37.73
   2  -4   0 1745.40   38.31
   2  -4   1 1502.20   36.63
   2  -4   1 1480.54   35.51
   2  -4   2 1102.75   30.10
  -2   4  -2 1084.63   11.68
  -2   4  -3   13.86    2.39
   2  -4   3   16.93    5.19
   2  -4   3   23.12    6.81
   2  -4   3   13.08    6.25
   2  -4   3   14.66    5.84
  -2   4  -4 1645.54   26.49
   2  -4   4 1696.58   38.05
   2  -4   4 1589.21   35.09
   2  -4   4 1683.23   37.68
   2  -4   4 1630.98   35.39
  -2   4  -5   34.19    6.01
  -2   4  -5   31.32    4.68
   2  -4   5   25.70    6.76
   2  -4   5   39.74    7.16
   2  -4   5   40.38    6.53
   2  -4   5   26.59    6.24
  -2   4  -6 1571.41   34.82
   2  -4   6 1544.38   34.98
  -2   4  -6 1538.45   41.62
  -2   4  -6 1586.55   33.48
   2  -4   6 1495.51   33.67
   2  -4   6 1423.76   33.80
   2  -4   6 1500.25   33.79
  -2   4  -7   26.24    6.24
  -2   4  -7   36.57    6.66
  -2   4  -7   30.35    8.39
   2  -4   7   37.47    6.58
   2  -4   7   31.28    5.78
   2  -4   7   26.46    5.30
  -2   4  -8  875.80   36.08
  -2   4  -8  881.04   31.27
   2  -4   8  853.13   25.26
   2  -4   8  873.33   25.56
  -2   4  -8  911.15   32.10
  -2   4  -9  355.52   21.74
  -2   4  -9  342.67   24.69
   2  -4   9  301.67   14.49
   2  -4   9  352.65   15.41
  -2   4  -9  352.02   22.15
  -2   4 -10  598.29   29.70
  -2   4 -10  593.51   33.58
  -2   4 -10  600.53   30.56
  -2   4 -11  291.10   22.88
  -2   4 -11  290.79   23.02
  -2   4 -12  600.73   34.56
   2  -4  13  456.84   18.49
  -2   4 -13  441.47   31.38
   2  -4  13  414.01   14.60
   2  -4  14   11.80    5.36
   2  -4  14    9.33    3.15
  -2   4 -14   13.35    7.52
   2  -4  15 1095.83   24.89
   2  -4  15 1105.71   30.08
  -2   4 -15 1140.60   55.83
   2  -4  15 1048.36   27.18
   2  -4  16   13.54    5.47
   2  -4  16   11.67    3.90
   2  -4  16    8.15    3.44
   2  -4  17  226.21   14.38
   2  -4  17  188.93   10.75
   2  -4  17  208.86   14.19
   2  -4  18   58.85    8.11
   2  -4  18   40.67    7.97
   2  -4  19  392.83   17.53
   2  -4  19  388.79   18.41
   2  -4  20  241.35   13.35
   2  -4  20  247.38   14.58
   2  -4  21   46.05    6.15
   2  -4  21   63.33    7.77
   2  -4  22  196.17   10.93
   2  -4  22  189.98    9.92
   2  -4  23    6.42    2.35
   2  -4  23   10.67    3.34
   2  -4  24  232.96    8.42
  -2   3  22   16.90    2.67
  -2   3  21   -4.53    2.52
  -2   3  21   -2.52    2.74
  -2   3  20  108.64    8.09
  -2   3  20  108.32    8.14
  -2   3  19   30.80    5.74
  -2   3  19   22.21    5.09
  -2   3  18  163.81   11.68
  -2   3  18  178.04   11.71
  -2   3  17   66.86    8.42
  -2   3  17   77.17    8.76
  -2   3  16   13.42    5.18
   2  -3 -15  184.88   26.69
  -2   3  15  204.68   12.92
  -2   3  14   -7.23    5.08
   2  -3 -14   -2.59    6.11
  -2   3  13    9.61    3.64
   2  -3 -13    7.10    7.94
  -2   3  12   86.83    7.84
   2  -3 -12   69.65   15.20
   2  -3 -11   71.23   14.54
   2  -3 -10  221.21   22.86
   2  -3  -9  538.38   33.31
   2  -3  -8    1.57    7.07
   2  -3  -8    5.56    7.13
   2  -3  -7  234.00   11.00
   2  -3  -7  209.09   18.61
   2  -3  -7  235.46   11.54
   2  -3  -7  207.05   19.00
   2  -3  -6  165.22    9.86
   2  -3  -6  162.97   10.13
   2  -3  -6  135.54   14.46
   2  -3  -5 1107.71   25.91
   2  -3  -5 1063.55   35.36
   2  -3  -5 1149.48   26.88
   2  -3  -4    2.51    4.62
   2  -3  -4    2.59    3.61
   2  -3  -4    0.45    3.31
   2  -3  -3 1324.11   29.60
   2  -3  -3 1366.67   34.06
   2  -3  -3 1348.77   30.04
   2  -3  -3 1309.50   29.38
   2  -3  -2  400.87   16.76
   2  -3  -2  368.33   15.02
   2  -3  -2  378.63   16.22
   2  -3  -2  429.12   17.36
   2  -3  -1  607.68   20.89
   2  -3  -1  610.75   20.94
   2  -3  -1  646.42   21.29
   2  -3  -1  671.62   21.91
   2  -3   0    8.05    4.99
   2  -3   0    9.57    5.10
   2  -3   1  577.39   20.32
   2  -3   1  620.39   21.52
   2  -3   2   58.77    8.42
   2  -3   2   46.38    6.65
   2  -3   3   56.92    7.24
   2  -3   3   64.33    8.12
  -2   3  -3   55.41    4.12
  -2   3  -3   62.33    4.49
   2  -3   3   58.30    7.20
   2  -3   3   65.19    8.51
   2  -3   4    0.66    3.92
  -2   3  -4    0.67    2.56
  -2   3  -4    4.18    2.86
   2  -3   4    2.09    4.14
   2  -3   4   -1.00    4.94
  -2   3  -5   43.04    5.67
  -2   3  -5   39.95    5.59
   2  -3   5   37.66    6.08
   2  -3   5   40.79    6.11
   2  -3   5   37.31    6.06
   2  -3   6  337.94   14.88
  -2   3  -6  346.12   16.94
   2  -3   6  345.32   14.90
  -2   3  -6  383.61   17.92
  -2   3  -6  359.23   19.38
   2  -3   7  182.44   10.59
  -2   3  -7  196.44   14.55
  -2   3  -7  194.48   15.93
  -2   3  -7  181.32   13.58
   2  -3   7  177.31   10.42
  -2   3  -8   17.38    6.27
  -2   3  -8   22.74    6.70
   2  -3   8   24.90    4.40
   2  -3   8   20.31    4.00
  -2   3  -8   18.27    7.82
  -2   3  -9  153.51   14.90
  -2   3  -9  149.27   16.97
  -2   3  -9  160.06   15.79
  -2   3 -10   16.46    6.35
  -2   3 -10   21.54    7.77
  -2   3 -11   25.06    8.68
  -2   3 -12  241.53   22.83
   2  -3  13    9.90    4.04
  -2   3 -13   14.77    8.36
   2  -3  14  184.31    9.99
   2  -3  14  194.74   12.60
  -2   3 -14  209.32   23.99
   2  -3  15   13.45    5.04
   2  -3  15    9.18    3.24
  -2   3 -15    6.10    6.26
  -2   3 -16  277.55   29.45
   2  -3  16  306.73   16.62
   2  -3  17   22.87    6.38
   2  -3  18  421.76   18.79
   2  -3  18  404.14   19.22
   2  -3  19   13.60    5.91
   2  -3  19    0.95    5.58
   2  -3  20   42.04    6.69
   2  -3  20   42.95    7.32
   2  -3  21   45.68    6.06
   2  -3  21   49.92    7.13
   2  -3  22   20.12    3.99
   2  -3  22   31.54    5.39
   2  -3  23   62.01    4.94
   2  -3  23   71.26    6.04
   2  -3  24   29.20    3.23
  -2   2  22   11.51    2.91
  -2   2  21   63.72    5.61
  -2   2  21   84.37    6.97
  -2   2  20    2.21    2.99
  -2   2  20    1.19    3.62
  -2   2  19   85.76    8.24
  -2   2  19   89.95    8.59
  -2   2  18   31.17    6.18
  -2   2  18   34.14    6.58
  -2   2  17   35.97    6.73
  -2   2  17   44.76    7.34
  -2   2  16  204.66   13.22
  -2   2  16  224.16   13.54
  -2   2  15    6.34    5.16
   2  -2 -15   -1.43   10.04
  -2   2  14  622.01   21.01
   2  -2 -14  634.63   45.78
  -2   2  13  147.12   10.14
   2  -2 -13  167.99   23.49
   2  -2 -12  469.24   35.82
   2  -2 -11   18.79    9.25
   2  -2 -11   26.95   12.03
   2  -2 -10 1080.15   48.25
   2  -2 -10 1085.37   48.38
   2  -2  -9   33.96   12.06
   2  -2  -9   39.01   11.13
   2  -2  -8  274.76   22.29
   2  -2  -7  319.45   22.15
   2  -2  -7  297.01   11.13
   2  -2  -7  304.18   10.49
   2  -2  -6  493.12   25.18
   2  -2  -6  466.93   14.98
   2  -2  -6  478.22   14.61
   2  -2  -5  360.60   20.29
   2  -2  -5  371.33   13.71
   2  -2  -5  358.76   13.33
   2  -2  -4  280.78   16.46
   2  -2  -4  265.87   12.15
   2  -2  -4  289.21   12.47
   2  -2  -3  764.98   20.49
   2  -2  -3  741.35   20.38
   2  -2  -2  430.47   15.54
   2  -2  -2  441.38   15.91
   2  -2  -2  423.35   15.55
   2  -2  -1 1855.01   32.98
   2  -2  -1 1955.25   26.48
   2  -2   0  335.80   15.71
   2  -2   0  346.20    7.83
   2  -2   1 2974.63   43.70
  -2   2  -1 2973.11   26.77
  -2   2  -2 1239.27   18.88
   2  -2   2 1345.79   30.15
  -2   2  -3  142.31    7.65
   2  -2   3  162.58   10.83
   2  -2   4  664.59   20.07
   2  -2   4  647.29   19.49
  -2   2  -4  667.92   18.72
   2  -2   5  878.04   22.23
   2  -2   5  862.54   21.84
  -2   2  -5  934.79   25.60
  -2   2  -5  890.07   25.13
   2  -2   6  851.55   20.87
   2  -2   6  786.38   19.86
  -2   2  -6  869.89   27.67
  -2   2  -6  871.54   28.43
  -2   2  -6  815.29   26.90
  -2   2  -7   15.47    6.62
   2  -2   7    9.45    2.78
   2  -2   7   12.19    2.97
  -2   2  -7   13.28    6.45
  -2   2  -7   16.68    6.64
  -2   2  -8  157.60   14.85
  -2   2  -8  151.78   14.99
   2  -2   8  137.35    7.18
   2  -2   8  139.10    7.42
  -2   2  -9    2.84    6.43
  -2   2 -10 1142.61   44.01
  -2   2 -11  204.08   20.71
  -2   2 -12  509.51   33.95
   2  -2  13   19.67    4.76
  -2   2 -13   11.07    6.23
   2  -2  14   38.71    7.23
  -2   2 -14   33.30   10.03
   2  -2  15   75.07    8.96
  -2   2 -15   73.97   15.31
   2  -2  16   74.29    9.40
  -2   2 -16   73.61   16.43
   2  -2  17   51.88    8.47
   2  -2  18   36.59    7.76
   2  -2  19   40.86    7.62
   2  -2  19   55.67    7.95
   2  -2  20  123.96   10.89
   2  -2  20  122.55    9.82
   2  -2  21   44.97    6.72
   2  -2  21   52.82    6.22
   2  -2  22   20.48    4.72
   2  -2  22   22.56    4.08
   2  -2  23    8.40    3.16
   2  -2  23   -1.74    2.00
  -2   1  23   -1.16    1.66
  -2   1  22    5.82    2.96
  -2   1  21   10.01    2.83
  -2   1  21   22.82    4.82
  -2   1  20   44.04    5.85
  -2   1  20   40.75    6.22
  -2   1  19   -3.08    3.79
  -2   1  19   -1.95    4.92
  -2   1  18   11.33    4.72
  -2   1  18    6.41    5.35
  -2   1  17   19.94    5.32
  -2   1  17   29.67    6.67
  -2   1  16   39.51    6.86
  -2   1  16   35.83    6.75
   2  -1 -16   23.38   11.61
  -2   1  15    7.52    4.80
  -2   1  15    8.28    4.52
   2  -1 -15    2.61    6.27
   2  -1 -14   34.61   12.05
  -2   1  14   32.76    6.31
   2  -1 -13   30.95   11.24
   2  -1 -13   49.41   13.64
  -2   1  13   44.70    6.14
   2  -1 -12   13.62    9.28
   2  -1 -12   22.98   10.92
   2  -1 -11    6.40    6.96
   2  -1 -11   -1.42    7.88
   2  -1 -10   -3.82    9.56
   2  -1  -9    0.34    7.73
   2  -1  -8  393.93   26.76
   2  -1  -7   58.73    4.39
   2  -1  -7   61.01    4.15
   2  -1  -7   70.38   12.84
   2  -1  -6    9.68    2.62
   2  -1  -6    8.49    6.57
   2  -1  -6    9.84    2.41
   2  -1  -5  321.54   18.30
   2  -1  -5  335.01   12.09
   2  -1  -4 3664.79   53.55
   2  -1  -4 3664.09   41.02
   2  -1  -3 1052.67   25.12
   2  -1  -3 1021.40   22.14
   2  -1  -2  192.07    9.38
   2  -1  -2  191.15   10.16
   2  -1  -1  204.63    7.89
   2  -1   0 1488.23   17.31
  -2   1   0 1455.79   23.24
  -2   1  -1    0.81    2.26
  -2   1  -2  384.66   12.64
   2  -1   3  280.86   12.66
  -2   1  -3  294.61   12.13
   2  -1   4 5333.90   51.28
  -2   1  -4 5532.24   58.46
   2  -1   5  336.90   12.51
  -2   1  -5  366.04   17.79
  -2   1  -5  340.97   15.20
  -2   1  -6    8.87    5.87
   2  -1   6    5.82    2.20
   2  -1   6    4.78    2.38
  -2   1  -6    5.77    3.98
   2  -1   7  604.33   14.91
   2  -1   7  602.03   14.48
  -2   1  -7  624.55   24.26
  -2   1  -7  643.44   28.37
  -2   1  -8  117.96   14.43
  -2   1  -9  336.16   23.76
  -2   1 -10   46.22   11.51
  -2   1 -11   99.40   15.11
  -2   1 -12  435.53   32.23
  -2   1 -13  647.53   41.58
   2  -1  13  587.76   20.17
  -2   1 -14  121.01   19.83
   2  -1  14  130.09   10.32
  -2   1 -15  368.67   34.31
   2  -1  15  371.43   17.77
   2  -1  16   98.79   10.64
  -2   1 -16   82.29   16.48
   2  -1  17  122.62   11.40
   2  -1  18  237.81   15.18
   2  -1  19    4.35    6.10
   2  -1  20  135.29   11.10
   2  -1  20  139.64   10.04
   2  -1  21    1.56    4.54
   2  -1  21    6.38    3.58
   2  -1  22  167.51    9.66
   2  -1  22  152.73    8.30
   2  -1  23   11.42    3.11
   2  -1  23    8.77    2.21
  -2   0  23  194.71    8.23
  -2   0  22   79.87    6.66
  -2   0  21  288.80   13.24
  -2   0  20    3.05    2.94
  -2   0  20    2.61    4.32
  -2   0  19  296.62   14.48
  -2   0  19  329.09   16.00
  -2   0  18   -1.82    3.96
  -2   0  18   -1.42    4.76
  -2   0  17  339.02   16.27
  -2   0  17  342.81   16.94
   2   0 -16   97.93   19.55
  -2   0  16   94.04    9.59
  -2   0  16   87.64    8.65
  -2   0  15  604.11   21.38
  -2   0  15  560.95   20.42
   2   0 -15  583.21   44.24
  -2   0  14  171.17   11.41
   2   0 -14  150.03   22.08
  -2   0  14  152.32   10.70
   2   0 -14  136.63   21.48
   2   0 -13   69.27   14.50
   2   0 -13   78.08   16.22
  -2   0  13   96.13    8.38
   2   0 -12 1385.53   59.08
   2   0 -12 1393.02   59.52
   2   0 -11    4.60    7.93
   2   0 -10 1180.18   49.63
   2   0  -9    6.14    9.68
   2   0  -8 1048.89   41.64
   2   0  -7  524.49   26.87
   2   0  -7  503.59   12.77
   2   0  -6   22.04    7.95
   2   0  -6   17.83    3.42
   2   0  -5  153.95   12.50
   2   0  -4 9999.00   84.70
   2   0  -3 7082.24   62.53
   2   0  -2  391.08   13.07
   2   0  -1   10.76    2.80
  -2   0   0  407.42   13.77
  -2   0  -1  590.67   16.63
  -2   0  -2  694.46   18.86
  -2   0  -3 6929.21   64.16
  -2   0  -4 4769.63   59.46
  -2   0  -5  122.72   11.68
  -2   0  -5  116.16    8.59
  -2   0  -6   42.60    9.16
  -2   0  -6   37.13    5.90
   2   0   6   32.23    4.11
  -2   0  -7   93.31   13.26
   2   0   7   76.97    5.18
  -2   0  -8 1755.46   51.72
  -2   0  -9    6.41    8.38
  -2   0 -10   65.32   13.42
  -2   0 -11  163.57   20.09
  -2   0 -12  109.21   17.31
  -2   0 -13   44.00   12.23
   2   0  13   49.83    6.75
  -2   0 -14   23.04   10.47
   2   0  14   16.04    5.03
  -2   0 -15   20.36    9.53
   2   0  15   24.03    5.77
  -2   0 -16   14.54    9.63
   2   0  16   19.37    7.01
   2   0  17   13.84    6.76
   2   0  18   37.29    8.54
   2   0  19   10.94    5.70
   2   0  20    3.67    5.27
   2   0  21   -0.07    4.60
   2   0  21    6.15    3.45
   2   0  22    8.19    3.66
   2   0  22    7.98    2.96
   2   0  23   16.14    3.03
  -2  -1  23   25.08    3.77
  -2  -1  22   81.84    7.07
  -2  -1  22   63.35    5.48
  -2  -1  21   52.59    6.81
  -2  -1  20   78.73    8.63
  -2  -1  19   -7.50    5.84
  -2  -1  19    4.07    3.40
  -2  -1  18  220.60   13.98
  -2  -1  18  207.50   12.37
  -2  -1  17    5.14    4.69
  -2  -1  17    5.58    3.81
  -2  -1  16  626.07   22.39
  -2  -1  16  602.55   21.27
   2   1 -16  631.03   46.21
   2   1 -15   17.45    7.42
  -2  -1  15   16.62    5.09
  -2  -1  15   16.41    4.33
   2   1 -15   16.50    8.56
   2   1 -14  286.67   31.04
  -2  -1  14  314.98   15.40
   2   1 -14  286.56   29.79
  -2  -1  14  248.67   13.56
   2   1 -13  188.27   23.84
   2   1 -13  188.96   23.99
  -2  -1  13  215.57   12.24
   2   1 -12  498.73   35.78
   2   1 -11  459.71   32.81
   2   1 -10 2110.98   66.07
   2   1  -9 1258.16   48.20
   2   1  -8  183.65    7.95
  -2  -1   8  200.90    9.02
   2   1  -8  187.81   17.93
  -2  -1   7 2108.61   31.94
   2   1  -7 2183.81   51.94
   2   1  -6 1323.86   37.14
   2   1  -5 2380.97   45.50
   2   1  -4   13.46    5.57
   2   1  -3 5377.94   55.84
   2   1  -2 1715.15   28.89
  -2  -1   1 1434.34   28.58
  -2  -1   0  262.19   12.59
  -2  -1  -1  506.53   17.62
  -2  -1  -2 8099.88   72.29
  -2  -1  -3  847.61   25.34
  -2  -1  -4 5507.70   42.40
  -2  -1  -4 5529.27   68.96
  -2  -1  -5   31.06    8.88
  -2  -1  -6  983.73   20.00
  -2  -1  -6 1146.02   38.64
  -2  -1  -7  302.31    9.73
  -2  -1  -7  347.09   23.67
  -2  -1  -8 1856.51   56.61
  -2  -1  -9 1107.46   46.58
  -2  -1 -10  863.54   43.16
  -2  -1 -11  692.20   41.05
   2   1  12   83.79    7.96
  -2  -1 -12  101.73   17.73
   2   1  13  651.26   21.71
  -2  -1 -13  665.28   44.81
   2   1  14   14.67    5.41
  -2  -1 -14   14.75   10.13
  -2  -1 -15  596.59   46.28
   2   1  15  575.58   22.23
   2   1  16   43.46    7.57
   2   1  17  356.92   18.56
   2   1  18  131.92   11.89
   2   1  19  151.12   12.04
   2   1  20  255.28   13.80
   2   1  21   28.85    4.68
   2   1  21   21.81    4.96
   2   1  22  172.43    7.93
   2   1  22  194.29    9.40
   2   1  23   19.64    2.92
  -2  -2  23   20.41    3.75
  -2  -2  22   19.02    4.62
  -2  -2  22   17.73    3.61
  -2  -2  21   11.45    4.97
  -2  -2  20  110.81   10.15
  -2  -2  19    5.64    5.39
  -2  -2  18   42.70    6.18
  -2  -2  18   30.40    6.81
  -2  -2  17   23.40    5.02
  -2  -2  17   23.62    5.80
  -2  -2  16   26.63    5.68
   2   2 -16   31.29   12.10
  -2  -2  16   35.30    6.13
   2   2 -16   25.23   11.38
  -2  -2  15   23.46    5.56
   2   2 -15   26.75   11.14
  -2  -2  15   20.08    4.70
   2   2 -15   19.92   10.23
  -2  -2  14   85.63    8.58
   2   2 -14  100.49   18.79
  -2  -2  14   88.57    8.22
   2   2 -14   83.67   17.09
   2   2 -13   25.17   11.27
  -2  -2  13   27.78    5.66
   2   2 -12   22.95   11.43
   2   2 -11   11.59    9.23
   2   2 -10   -1.45    8.75
   2   2  -9   -7.75   10.82
   2   2  -8   40.40   10.65
  -2  -2   8   49.50    5.57
  -2  -2   7  594.80   19.51
   2   2  -7  605.49   27.55
  -2  -2   6  397.91   16.42
   2   2  -6  447.31   21.88
   2   2  -5   26.25    6.47
   2   2  -4 5116.30   61.47
   2   2  -3 4066.83   50.74
   2   2  -2   19.41    5.11
  -2  -2   2   15.77    5.54
  -2  -2   1  444.90   17.69
  -2  -2   0  415.53   17.40
  -2  -2  -1 1653.24   34.84
  -2  -2  -2  259.37   15.10
  -2  -2  -3  854.81   27.85
  -2  -2  -4   68.09    6.98
  -2  -2  -4   71.04   10.14
  -2  -2  -5 1093.76   24.99
  -2  -2  -5 1145.57   37.61
  -2  -2  -6 2203.79   33.82
  -2  -2  -6 2193.61   56.21
  -2  -2  -7  597.67   16.09
  -2  -2  -7  622.63   17.07
  -2  -2  -8   14.83   10.05
  -2  -2  -9  174.53   20.40
  -2  -2 -10  487.11   34.43
  -2  -2 -11  186.67   22.85
   2   2  12  237.05   12.99
  -2  -2 -12  236.50   27.03
   2   2  13   87.41    9.11
  -2  -2 -13  104.19   19.46
   2   2  14  330.95   16.71
  -2  -2 -14  373.80   36.16
  -2  -2 -15   20.59    9.17
   2   2  15    5.41    5.21
   2   2  16  422.67   19.55
   2   2  17   13.80    7.35
   2   2  18   80.22   10.29
   2   2  19   17.16    6.37
   2   2  20  264.25   13.41
   2   2  21   44.24    4.96
   2   2  21   32.16    5.01
   2   2  22   35.02    3.59
   2   2  22   38.28    4.36
  -2  -3  24   -4.67    2.20
  -2  -3  23  112.32    7.35
  -2  -3  23   86.26    5.72
  -2  -3  22    6.01    3.63
  -2  -3  22    9.85    3.12
  -2  -3  21   86.04    8.17
  -2  -3  21   84.49    7.88
  -2  -3  20   80.84    9.11
  -2  -3  19  202.40   13.43
  -2  -3  18   58.58    8.50
  -2  -3  17   79.91    9.36
   2   3 -16  224.26   28.13
  -2  -3  16  180.10   11.59
   2   3 -16  179.86   24.34
  -2  -3  16  194.86   13.07
  -2  -3  15   36.51    5.77
   2   3 -15   46.19   12.88
   2   3 -15   47.87   14.61
  -2  -3  15   32.67    6.00
   2   3 -14  814.38   49.76
  -2  -3  14  777.95   24.49
   2   3 -13  129.17   20.68
  -2  -3  13  142.61   10.45
   2   3 -12  179.68   21.91
   2   3 -11  826.03   42.97
   2   3 -10 1522.50   54.02
  -2  -3   9 1324.60   29.83
  -2  -3   9 1407.06   31.22
   2   3  -9 1343.03   47.17
  -2  -3   8 2577.76   44.01
  -2  -3   8 2493.17   42.80
   2   3  -8 2485.49   58.46
  -2  -3   7  578.18   21.60
   2   3  -7  596.85   27.42
  -2  -3   6   43.50    7.10
   2   3  -6   31.23    7.09
  -2  -3   5  392.53   18.74
   2   3  -5  406.63   19.88
  -2  -3   4    4.36    4.99
   2   3  -4   -1.26    4.84
   2   3  -3 1929.63   37.89
  -2  -3   3 1798.27   40.19
   2   3  -2 1062.51   27.40
  -2  -3   2 1020.96   28.93
  -2  -3   2  994.11   31.95
  -2  -3   1 3341.07   62.70
  -2  -3   1 2770.24   47.47
  -2  -3   0  499.12   22.65
  -2  -3   0  422.02   19.46
  -2  -3  -1 2545.74   46.75
  -2  -3  -1 2506.92   46.88
  -2  -3  -2   18.21    5.77
  -2  -3  -2   23.15    7.42
  -2  -3  -3  309.98   15.63
  -2  -3  -3  333.20   19.36
  -2  -3  -4   13.61    4.54
  -2  -3  -4   15.75    7.01
  -2  -3  -5   21.23    5.05
  -2  -3  -5    6.92    8.16
  -2  -3  -6 1109.17   27.17
  -2  -3  -6 1165.22   28.46
  -2  -3  -7   22.76    4.24
  -2  -3  -7   25.45    4.10
  -2  -3  -8  641.91   37.74
  -2  -3  -9   35.87   11.91
  -2  -3 -10  635.22   41.04
  -2  -3 -11  110.65   19.79
  -2  -3 -12  144.71    8.70
   2   3  12  144.09   11.04
  -2  -3 -12  134.52   22.35
   2   3  13   40.78    7.56
  -2  -3 -13   35.40   11.94
   2   3  14   11.66    6.13
  -2  -3 -14    7.81    9.03
   2   3  15    6.64    5.99
   2   3  16   59.37    8.63
   2   3  17   13.68    6.37
   2   3  18    9.19    7.45
   2   3  19   14.73    6.02
   2   3  20   20.32    5.23
   2   3  21    3.67    2.62
   2   3  21    3.72    3.17
   2   3  22   -3.79    2.18
  -2  -4  24   -0.78    1.77
  -2  -4  23    0.92    3.05
  -2  -4  23    3.91    2.02
  -2  -4  22    0.67    3.65
  -2  -4  22    5.58    3.01
  -2  -4  21    5.85    4.34
  -2  -4  21    7.88    3.99
  -2  -4  20    0.03    5.10
  -2  -4  19    4.43    5.80
  -2  -4  18    3.93    5.46
  -2  -4  17   16.50    6.44
   2   4 -16  141.16   21.83
   2   4 -16  134.12   21.50
  -2  -4  16  158.72   12.54
   2   4 -15    7.57    7.54
  -2  -4  15   -1.82    5.16
   2   4 -15    0.44    6.45
  -2  -4  14    4.21    4.99
   2   4 -14   -5.52    7.55
  -2  -4  13   10.02    3.93
   2   4 -13    5.23    8.71
   2   4 -12   57.17   13.30
   2   4 -11   36.83   10.22
   2   4 -10  135.95   17.06
  -2  -4   9  113.53   10.34
  -2  -4   9  115.98   10.71
   2   4  -9  111.78   14.96
  -2  -4   8  104.69   10.54
  -2  -4   8   92.94   10.06
   2   4  -8  103.68   14.31
  -2  -4   7  815.46   28.30
  -2  -4   7  792.19   27.95
   2   4  -7  776.00   31.50
  -2  -4   6  362.75   19.33
   2   4  -6  368.61   20.56
  -2  -4   5  247.27   16.43
   2   4  -5  245.85   16.40
  -2  -4   4 1078.96   33.77
   2   4  -4 1122.14   31.98
  -2  -4   3 2602.31   53.96
   2   4  -3 2689.75   47.70
  -2  -4   2  193.59   17.18
  -2  -4   2  171.61   13.42
  -2  -4   1    0.13    7.39
  -2  -4   1   -0.34    5.50
  -2  -4   0  382.70   22.09
  -2  -4   0  348.90   19.22
  -2  -4  -1  714.71   27.30
  -2  -4  -1  715.17   27.56
  -2  -4  -2  857.71   28.98
  -2  -4  -2  886.59   31.62
  -2  -4  -3   56.78    8.18
  -2  -4  -3   56.14   10.41
  -2  -4  -4  679.46   24.88
  -2  -4  -4  711.17   25.66
  -2  -4  -4  678.41   31.32
  -2  -4  -5  794.14   26.34
  -2  -4  -5  839.18   27.48
  -2  -4  -5  849.05   37.22
  -2  -4  -6  233.39   14.31
  -2  -4  -6  243.03   14.35
  -2  -4  -6  242.87   22.23
  -2  -4  -7 2695.65   75.71
  -2  -4  -8  128.47   19.44
  -2  -4  -9  306.45   29.08
  -2  -4 -10    2.96    7.48
  -2  -4 -11  379.26   14.45
  -2  -4 -11  410.76   36.32
   2   4  12   15.45    5.47
  -2  -4 -12    3.78    7.51
  -2  -4 -12   15.42    3.80
   2   4  13  118.82   10.78
  -2  -4 -13  116.14   20.82
  -2  -4 -13  130.10    9.04
   2   4  14  125.91   11.48
  -2  -4 -14  131.66   22.47
   2   4  15   22.02    7.14
   2   4  16  125.47   11.55
   2   4  17   51.45    7.95
   2   4  18   92.03    9.82
   2   4  19    3.26    4.48
   2   4  20   33.80    5.15
   2   4  21    4.04    2.53
   2   4  21    6.68    2.27
  -2  -5  24   25.77    3.19
  -2  -5  23   87.20    6.14
  -2  -5  23  103.43    7.08
  -2  -5  22   90.61    7.60
  -2  -5  22  106.95    8.35
  -2  -5  21  154.93   10.75
  -2  -5  21  180.62   11.61
  -2  -5  20   27.13    6.33
  -2  -5  20   15.33    5.66
  -2  -5  19  164.40   12.53
  -2  -5  18    5.62    5.95
  -2  -5  17  127.04   11.99
   2   5 -16   82.16   17.48
  -2  -5  16  112.73   11.15
   2   5 -16   78.68   16.41
   2   5 -15   26.73   11.47
  -2  -5  15   33.34    7.53
   2   5 -15   29.81   10.81
  -2  -5  14  383.14   18.67
   2   5 -14  347.14   33.14
  -2  -5  13  333.09   16.13
   2   5 -13  319.12   30.53
   2   5 -12  589.23   38.46
   2   5 -11   36.48   10.76
   2   5 -10  364.78   26.13
  -2  -5   9   40.97    7.75
   2   5  -9   44.26   10.57
  -2  -5   9   28.73    6.62
  -2  -5   8 1303.49   39.06
  -2  -5   8 1255.38   38.05
   2   5  -8 1240.88   42.96
  -2  -5   7   34.75    8.04
  -2  -5   7   33.52    7.61
   2   5  -7   33.05    9.04
   2   5  -6  159.91   14.72
  -2  -5   6  167.86   14.83
  -2  -5   6  154.77   14.35
   2   5  -5  292.92   18.46
  -2  -5   5  294.02   19.76
   2   5  -4 1064.97   33.38
  -2  -5   4 1026.27   36.52
   2   5  -3  822.64   28.83
  -2  -5   3  795.73   33.73
  -2  -5   2  704.17   27.99
  -2  -5   2  784.49   35.54
  -2  -5   1  899.40   37.59
  -2  -5   1  756.78   29.23
  -2  -5   0   41.25   10.21
  -2  -5   0   10.06    6.55
  -2  -5  -1  688.87   29.75
  -2  -5  -1  671.67   29.09
  -2  -5  -2  244.16   17.76
  -2  -5  -2  249.87   17.68
  -2  -5  -2  245.79   18.83
  -2  -5  -3  172.79   14.36
  -2  -5  -3  190.43   15.63
  -2  -5  -3  165.66   16.67
  -2  -5  -4  127.85   12.33
  -2  -5  -4  131.45   13.18
  -2  -5  -4  141.11   16.13
  -2  -5  -5   36.57   11.08
  -2  -5  -5   57.37    8.78
  -2  -5  -5   56.66    8.34
  -2  -5  -6  803.57   29.25
  -2  -5  -6  778.86   28.39
  -2  -5  -6  841.96   42.00
  -2  -5  -7   18.51    9.87
  -2  -5  -8    7.73    8.91
  -2  -5  -9   96.23   17.95
  -2  -5 -10  143.99    9.36
  -2  -5 -10  157.53   23.15
  -2  -5 -11   12.25   10.24
  -2  -5 -11   16.85    4.03
  -2  -5 -12    9.95    9.05
  -2  -5 -12    6.67    3.05
  -2  -5 -13  102.13   21.76
   2   5  13   90.59   10.18
  -2  -5 -13  101.94    8.14
   2   5  14   24.20    7.37
  -2  -5 -14   13.11    3.50
   2   5  15   -3.44    6.46
   2   5  16    8.97    5.95
   2   5  17   -6.46    6.84
   2   5  18   18.94    6.16
   2   5  19   12.65    4.54
   2   5  20    8.90    3.37
   2   5  21   17.41    2.81
  -2  -5 -21   25.39    2.99
  -2  -6  23   35.42    4.57
  -2  -6  23   27.30    3.72
  -2  -6  22   82.79    7.45
  -2  -6  22   79.17    7.10
  -2  -6  21   87.54    8.56
  -2  -6  21   87.32    8.36
  -2  -6  20   84.82    9.23
  -2  -6  20   93.55    9.35
  -2  -6  19   13.50    6.32
  -2  -6  19   18.04    6.14
  -2  -6  18  528.79   22.05
  -2  -6  18  497.87   22.19
  -2  -6  17   73.89    9.62
  -2  -6  16  832.74   28.30
   2   6 -16  779.99   51.49
   2   6 -16  740.69   47.27
   2   6 -15   93.27   16.57
  -2  -6  15   91.20   10.44
   2   6 -15   84.07   16.97
   2   6 -14  512.61   40.23
  -2  -6  14  529.79   22.01
   2   6 -13  281.47   28.58
  -2  -6  13  337.51   16.28
  -2  -6  12   21.18    4.79
   2   6 -12   14.62    7.55
   2   6 -11  993.69   46.58
  -2  -6  10  683.45   30.48
  -2  -6  10  672.24   29.52
   2   6 -10  649.38   35.61
  -2  -6   9  669.57   30.19
  -2  -6   9  684.80   31.04
   2   6  -9  663.60   34.25
  -2  -6   8  379.14   23.37
  -2  -6   8  420.04   24.45
   2   6  -8  377.87   24.70
  -2  -6   7 2476.72   59.54
  -2  -6   7 2353.47   58.04
   2   6  -7 2483.87   59.19
  -2  -6   6   61.15   11.48
  -2  -6   6   49.21   10.25
   2   6  -6   68.65   11.17
   2   6  -5 1699.11   46.26
  -2  -6   5 1720.12   50.61
  -2  -6   5 1692.80   50.19
   2   6  -4  287.51   19.66
  -2  -6   4  270.15   21.54
  -2  -6   4  301.17   22.26
   2   6  -3  283.62   18.71
  -2  -6   3  248.60   22.11
  -2  -6   3  245.90   22.04
  -2  -6   2 1119.86   37.49
  -2  -6   2 1224.23   48.56
  -2  -6   2 1170.69   47.23
  -2  -6   1  431.13   29.19
  -2  -6   1  420.78   29.12
  -2  -6   1  367.04   22.27
  -2  -6   0 1062.00   41.16
  -2  -6   0 1091.77   42.61
  -2  -6   0 1039.18   37.71
  -2  -6  -1    4.83    8.15
  -2  -6  -1    1.47    7.03
  -2  -6  -1    8.92    6.41
  -2  -6  -2 1325.87   42.88
  -2  -6  -2 1385.87   44.48
  -2  -6  -2 1376.48   45.82
  -2  -6  -3    1.65    5.92
  -2  -6  -3    0.91    5.03
  -2  -6  -3    2.52    7.07
  -2  -6  -4 2177.15   54.11
  -2  -6  -4 2013.54   51.54
  -2  -6  -4 2156.44   62.59
  -2  -6  -5  112.99   12.80
  -2  -6  -5  115.91   12.43
  -2  -6  -5  129.88   17.57
  -2  -6  -6  321.53   20.20
  -2  -6  -6  320.52   20.36
  -2  -6  -6  319.90   28.41
  -2  -6  -7  298.12   28.58
  -2  -6  -8  434.12   37.24
  -2  -6  -9  306.69   13.86
  -2  -6  -9  329.28   32.96
  -2  -6 -10  196.66   11.30
  -2  -6 -10  193.96   26.27
  -2  -6 -11  238.92   12.77
  -2  -6 -11  245.95   31.03
  -2  -6 -12   -4.30    9.97
  -2  -6 -12    9.11    3.49
   2   6  13  237.33   15.02
  -2  -6 -13  250.96   13.09
   2   6  14    4.34    6.18
  -2  -6 -14    2.85    2.85
   2   6  15   48.99    8.21
   2   6  16  191.53   12.89
   2   6  17   37.83    6.92
   2   6  18  107.98    8.82
   2   6  19   27.12    4.63
  -2  -6 -20   21.45    3.21
   2   6  20   23.99    3.46
  -2  -7  23    4.61    2.79
  -2  -7  23    1.23    2.04
  -2  -7  22    9.99    3.96
  -2  -7  22    6.39    3.11
  -2  -7  21   -3.83    4.64
  -2  -7  21   -0.82    3.67
  -2  -7  20   -4.51    5.65
  -2  -7  20    2.61    5.19
  -2  -7  19   13.03    6.60
  -2  -7  19    9.70    6.07
  -2  -7  18  116.80   11.81
  -2  -7  18  120.51   12.17
  -2  -7  17   66.69   10.00
  -2  -7  17   71.80   10.32
  -2  -7  16    2.54    6.59
  -2  -7  16    8.21    6.27
   2   7 -15  198.01   26.92
  -2  -7  15  216.91   15.87
  -2  -7  14    9.26    5.65
   2   7 -14   19.85   10.90
  -2  -7  13   39.52    7.31
   2   7 -13   47.79   13.47
  -2  -7  12   37.64    6.26
   2   7 -12   39.16   11.10
  -2  -7  11   20.27    5.13
   2   7 -11   24.25    9.30
  -2  -7  10  450.84   26.76
  -2  -7  10  473.67   27.96
   2   7 -10  448.18   30.44
  -2  -7   9  111.03   14.77
  -2  -7   9   86.74   13.02
   2   7  -9  124.47   16.37
  -2  -7   8  785.33   36.23
  -2  -7   8  864.69   38.77
   2   7  -8  806.08   37.17
  -2  -7   7  180.97   18.94
  -2  -7   7  183.42   19.21
   2   7  -7  189.99   19.14
  -2  -7   6   88.24   13.94
  -2  -7   6  117.70   15.17
   2   7  -6  105.95   13.27
  -2  -7   5    6.21    8.61
  -2  -7   5   16.93    9.55
   2   7  -5    7.49    7.08
  -2  -7   4  120.29   17.66
  -2  -7   4  109.12   16.38
   2   7  -4  137.60   14.66
  -2  -7   3    6.31   11.91
  -2  -7   3    3.56   10.96
   2   7  -3    0.49    6.03
  -2  -7   2  318.36   28.76
  -2  -7   2  320.98   29.08
  -2  -7   2  275.01   20.24
  -2  -7   1   97.89   17.47
  -2  -7   1   91.48   15.85
  -2  -7   1   84.74   12.38
  -2  -7   0   13.44   10.88
  -2  -7   0   15.10    9.36
  -2  -7   0   14.03    6.96
  -2  -7  -1  195.03   20.27
  -2  -7  -1  192.99   18.98
  -2  -7  -1  182.50   17.79
  -2  -7  -2  115.86   15.49
  -2  -7  -2  123.59   15.11
  -2  -7  -2  111.39   14.65
  -2  -7  -3 1253.91   45.08
  -2  -7  -3 1235.34   44.27
  -2  -7  -3 1290.66   49.83
  -2  -7  -4   85.76   12.82
  -2  -7  -4   63.78   10.94
  -2  -7  -4   74.07   14.34
  -2  -7  -5  897.75   37.45
  -2  -7  -5  875.14   36.99
  -2  -7  -5  855.24   44.72
  -2  -7  -6  104.13   17.32
  -2  -7  -6  111.96   14.07
  -2  -7  -6   98.65   12.37
  -2  -7  -7  501.05   18.37
  -2  -7  -7  496.91   39.05
  -2  -7  -8  141.43   22.94
  -2  -7  -8  126.02    9.56
  -2  -7  -9  376.32   37.12
  -2  -7  -9  368.96   15.94
  -2  -7 -10  614.82   48.67
  -2  -7 -10  574.91   20.11
  -2  -7 -11  232.66   30.60
  -2  -7 -11  229.32   13.07
  -2  -7 -12  283.98   14.37
   2   7  13  126.77   11.74
  -2  -7 -13  113.77    9.03
   2   7  14  276.13   15.56
  -2  -7 -14  300.19   14.08
   2   7  15   38.99    7.76
  -2  -7 -15   32.39    4.78
   2   7  16  152.40   11.08
   2   7  17   51.18    6.73
   2   7  18  128.80    8.48
  -2  -7 -18  132.29    8.47
   2   7  19   40.71    4.38
  -2  -7 -19   44.55    4.53
  -2  -8  23  100.78    6.34
  -2  -8  22   -2.70    3.51
  -2  -8  22   -2.81    3.06
  -2  -8  21   32.09    5.87
  -2  -8  21   33.19    5.67
  -2  -8  20   95.76    9.40
  -2  -8  20   92.61    9.42
  -2  -8  19  138.67   11.71
  -2  -8  19  158.77   12.55
  -2  -8  18  142.82   12.55
  -2  -8  18  138.43   12.50
  -2  -8  17   -2.18    7.10
  -2  -8  17    4.65    6.05
  -2  -8  16   30.68    7.97
  -2  -8  16   38.53    9.03
  -2  -8  15   64.72   10.74
   2   8 -15   31.45   12.02
  -2  -8  15   56.03    9.23
   2   8 -14  176.75   23.81
  -2  -8  14  187.63   13.81
  -2  -8  14  175.79   16.39
  -2  -8  13  115.00   16.31
   2   8 -13   71.29   14.60
  -2  -8  13   89.64    9.38
   2   8 -12 1055.45   52.34
  -2  -8  12 1154.03   29.41
  -2  -8  12 1117.16   36.21
  -2  -8  11   98.90   10.08
   2   8 -11   80.38   13.90
  -2  -8  11  100.08    8.68
   2   8 -10  100.45   16.12
  -2  -8  10  111.88    8.93
  -2  -8  10   93.10   13.60
  -2  -8  10   97.23   14.20
  -2  -8  10  106.08    9.35
  -2  -8   9  185.02   18.88
  -2  -8   9  191.05   19.66
   2   8  -9  174.60   19.11
  -2  -8   8  161.49   18.67
  -2  -8   8  125.98   16.62
   2   8  -8  157.67   17.50
  -2  -8   7  431.85   29.83
  -2  -8   7  470.73   30.99
   2   8  -7  463.26   28.48
  -2  -8   6    4.39    7.76
  -2  -8   6   18.27    9.83
   2   8  -6    4.75    5.28
  -2  -8   5  169.31   20.31
  -2  -8   5  153.81   19.06
   2   8  -5  185.57   17.46
  -2  -8   4  231.15   24.82
  -2  -8   4  232.56   23.69
   2   8  -4  231.17   19.79
  -2  -8   3  142.41   21.71
  -2  -8   3  156.09   21.25
   2   8  -3  159.03   16.70
  -2  -8   2  554.89   40.06
  -2  -8   2  590.55   40.27
   2   8  -2  541.07   29.61
  -2  -8   2  524.77   29.65
  -2  -8   1   34.32   12.56
  -2  -8   1   34.68   11.88
  -2  -8   1   24.42    7.86
  -2  -8   0    4.29    9.38
  -2  -8   0   -3.01    6.62
  -2  -8   0    2.02    7.82
  -2  -8  -1  407.94   28.22
  -2  -8  -1  412.85   29.61
  -2  -8  -1  398.41   28.07
  -2  -8  -2  153.25   18.09
  -2  -8  -2  151.43   17.15
  -2  -8  -2  152.65   18.12
  -2  -8  -3    5.20    6.20
  -2  -8  -3    5.93    4.98
  -2  -8  -3    8.61    7.24
  -2  -8  -4   15.11    7.36
  -2  -8  -4   14.97    8.10
  -2  -8  -4   24.84    8.26
  -2  -8  -5   36.47    8.80
  -2  -8  -5   33.95    8.63
  -2  -8  -5   45.23    6.86
  -2  -8  -5   52.48   13.80
  -2  -8  -6   87.95    8.62
  -2  -8  -6   74.53   16.11
  -2  -8  -7   12.07    4.12
  -2  -8  -7    9.95    8.03
  -2  -8  -8   64.88    7.62
  -2  -8  -8   49.03   14.93
  -2  -8  -9  140.04   10.67
  -2  -8  -9  172.24   26.72
  -2  -8 -10   35.43   12.53
  -2  -8 -10   30.68    5.19
  -2  -8 -11   30.21    5.69
  -2  -8 -12   18.13    4.88
   2   8  13   52.49   10.05
  -2  -8 -13   32.41    5.51
   2   8  14   21.86    6.78
  -2  -8 -14   22.71    4.43
   2   8  15   12.00    5.60
  -2  -8 -15    1.91    2.35
   2   8  16   -0.21    4.60
  -2  -8 -17   17.59    4.14
   2   8  17    2.95    3.63
  -2  -8 -18   15.95    3.26
   2   8  18   21.33    3.68
   2   8  18   18.17    2.90
  -2  -8 -19    1.60    1.53
  -2  -9  23    4.18    1.99
  -2  -9  22   42.67    5.10
  -2  -9  21    1.38    3.60
  -2  -9  20    4.33    4.88
  -2  -9  20    8.45    4.78
  -2  -9  19  159.35   12.53
  -2  -9  19  167.06   12.73
  -2  -9  18  134.01   12.64
  -2  -9  18  144.35   12.76
  -2  -9  17  128.29   13.09
  -2  -9  17  121.43   12.84
  -2  -9  16    9.24    7.23
  -2  -9  16   12.33    6.60
  -2  -9  15    9.13    6.80
  -2  -9  15    6.19    7.04
  -2  -9  14   38.35    7.95
  -2  -9  14   45.43   11.65
   2   9 -14   27.37   10.61
  -2  -9  13  657.08   30.99
   2   9 -13  562.13   41.41
  -2  -9  13  609.42   23.29
  -2  -9  12   11.93    3.82
  -2  -9  12    1.52    5.97
  -2  -9  12   11.92    6.12
   2   9 -12   -2.23    6.21
  -2  -9  11  801.25   24.30
  -2  -9  11  717.73   20.25
   2   9 -11  714.95   42.40
  -2  -9  11  759.89   26.13
   2   9 -10  159.60   20.98
  -2  -9  10  174.47   20.11
  -2  -9  10  181.29   20.33
  -2  -9  10  207.80   12.77
  -2  -9  10  191.20   10.40
  -2  -9  10  183.95   12.61
  -2  -9   9  170.49   20.20
  -2  -9   9  190.12   21.20
  -2  -9   9  156.52   11.04
   2   9  -9  174.58   20.00
  -2  -9   8  321.55   27.48
  -2  -9   8  363.91   29.16
   2   9  -8  338.62   26.60
  -2  -9   7  416.56   31.33
  -2  -9   7  449.97   33.33
   2   9  -7  451.66   29.90
  -2  -9   6  254.15   25.61
  -2  -9   6  254.06   25.36
   2   9  -6  286.67   23.65
  -2  -9   5  533.17   36.89
  -2  -9   5  547.30   36.81
   2   9  -5  546.25   31.73
  -2  -9   4  249.69   27.39
  -2  -9   4  297.45   29.62
   2   9  -4  270.09   22.40
  -2  -9   3   12.20   12.15
  -2  -9   3   -2.22   10.22
   2   9  -3    0.59    6.25
  -2  -9   2  446.91   37.24
  -2  -9   2  462.74   37.34
  -2  -9   2  522.84   31.23
   2   9  -2  448.51   29.38
  -2  -9   1  252.88   26.93
  -2  -9   1  241.97   26.15
  -2  -9   1  282.87   23.27
  -2  -9   0  126.17   18.77
  -2  -9   0  130.85   18.93
  -2  -9   0  134.87   16.85
  -2  -9  -1  684.57   38.79
  -2  -9  -1  604.81   37.37
  -2  -9  -1  614.05   37.97
  -2  -9  -2  258.93   24.56
  -2  -9  -2  205.10   21.95
  -2  -9  -2  211.70   22.43
  -2  -9  -3  163.41   11.57
  -2  -9  -3  180.39   21.66
  -2  -9  -3  161.54   18.98
  -2  -9  -3  156.12   18.55
  -2  -9  -4  319.78   18.06
  -2  -9  -4  269.22   27.31
  -2  -9  -4  271.53   24.37
  -2  -9  -4  269.61   24.09
  -2  -9  -5 1278.01   36.35
  -2  -9  -5 1247.44   60.76
  -2  -9  -5 1193.62   50.31
  -2  -9  -5 1207.29   49.99
  -2  -9  -6   19.77    5.62
  -2  -9  -6   16.12   10.89
  -2  -9  -7 1043.48   29.59
  -2  -9  -7 1059.42   62.95
  -2  -9  -8   18.16   11.76
  -2  -9  -8   19.50    5.42
  -2  -9  -9   36.48   13.47
  -2  -9  -9   29.99    5.90
  -2  -9 -10    7.90    4.45
  -2  -9 -11   73.57    7.90
  -2  -9 -12  281.56   14.44
  -2  -9 -13  142.34   10.05
   2   9  13  147.02   11.57
  -2  -9 -14   62.22    6.29
  -2  -9 -14   64.79    7.76
   2   9  14   62.67    7.87
  -2  -9 -15   20.32    3.50
   2   9  15   20.33    5.18
  -2  -9 -15   21.35    4.72
   2   9  16  104.35    7.90
  -2  -9 -16  117.47    8.20
   2   9  17    0.06    2.52
  -2  -9 -17   -0.74    2.37
  -2  -9 -18   39.79    3.71
  -2 -10  22    6.02    1.99
  -2 -10  22    6.17    2.68
  -2 -10  21   75.99    7.07
  -2 -10  20   -3.07    4.68
  -2 -10  19   13.71    5.65
  -2 -10  18    0.90    6.37
  -2 -10  17    6.07    6.04
  -2 -10  17    9.03    6.93
  -2 -10  16    4.28    6.21
  -2 -10  16    9.99    7.14
  -2 -10  15   23.85    8.11
  -2 -10  15   18.88    7.05
  -2 -10  14  306.24   23.49
  -2 -10  14  262.12   16.00
   2  10 -13   14.64    7.93
  -2 -10  13    4.64    6.04
  -2 -10  13   14.78    4.42
  -2 -10  13    7.78    5.07
  -2 -10  12  148.50   12.71
  -2 -10  12  156.64   10.28
   2  10 -12  160.03   22.32
  -2 -10  11   -3.19    4.65
  -2 -10  11    0.44    2.57
   2  10 -11    2.11    5.73
  -2 -10  10   91.68    9.14
   2  10 -10  100.39   16.49
  -2 -10  10   95.63    7.81
  -2 -10  10   97.06    8.27
  -2 -10  10   88.41   15.20
  -2 -10  10  104.64   17.41
  -2 -10  10   98.57    8.48
  -2 -10   9   92.21    8.65
  -2 -10   9   82.78   14.73
   2  10  -9   96.28   15.54
  -2 -10   9   93.81    8.24
  -2 -10   9   99.07   16.98
  -2 -10   9   89.01    8.27
  -2 -10   8   13.08    4.04
  -2 -10   8   21.12   10.19
   2  10  -8    9.53    4.59
  -2 -10   8   24.19    4.56
  -2 -10   8   14.38    9.74
  -2 -10   8   14.08    3.84
  -2 -10   7    3.60    2.68
   2  10  -7    1.90    5.37
  -2 -10   7   17.07    7.30
  -2 -10   7   10.14    3.86
  -2 -10   7   21.14    9.34
  -2 -10   7   10.06    3.67
   2  10  -6    1.27    6.30
  -2 -10   6    9.60    8.71
  -2 -10   6   -1.87    3.63
  -2 -10   6    7.01    8.64
  -2 -10   6   -0.04    3.06
   2  10  -5   26.31    8.68
  -2 -10   5   31.35   13.17
  -2 -10   5   37.42    6.10
  -2 -10   5   29.05   11.65
  -2 -10   5   29.92    5.39
   2  10  -4   30.27    8.89
  -2 -10   4   25.03   11.95
  -2 -10   4   19.85    4.95
  -2 -10   4   22.36   13.35
  -2 -10   4   23.59    5.16
   2  10  -3   12.37    6.90
  -2 -10   3   13.78   11.26
  -2 -10   3   10.74    4.36
  -2 -10   3    8.15   12.78
  -2 -10   3   13.60    4.20
   2  10  -2   42.16   10.92
  -2 -10   2   45.82   14.24
  -2 -10   2   52.98    7.41
  -2 -10   2   46.89   14.89
  -2 -10   2   46.88    6.94
   2  10  -1    9.20    7.74
  -2 -10   1   -2.96    8.04
  -2 -10   1    5.49    3.43
  -2 -10   1   10.32   10.22
  -2 -10   1    3.76    3.49
  -2 -10   0    0.74    3.42
  -2 -10   0    2.06    5.38
  -2 -10   0    1.13    6.30
  -2 -10   0    1.57    3.35
  -2 -10   0   -2.31    7.99
  -2 -10   0   -2.79    3.04
  -2 -10  -1   93.20    8.36
  -2 -10  -1  102.40   16.08
  -2 -10  -1   84.19   15.32
  -2 -10  -1   95.51    8.63
  -2 -10  -1   96.48   17.41
  -2 -10  -1   93.67    8.32
  -2 -10  -2   99.80    8.48
  -2 -10  -2  109.11   16.21
  -2 -10  -2  110.41   16.76
  -2 -10  -2   95.36    8.20
  -2 -10  -2  104.77   17.12
  -2 -10  -2   92.06    8.94
  -2 -10  -3   50.11    7.65
  -2 -10  -3   54.97    6.01
  -2 -10  -3   64.71   13.46
  -2 -10  -3   39.21   10.59
  -2 -10  -3   63.35    6.82
  -2 -10  -3   62.36   13.91
  -2 -10  -3   59.86    6.64
  -2 -10  -4    9.85    2.79
  -2 -10  -4    6.56    3.16
  -2 -10  -4    5.84    5.51
  -2 -10  -4    8.07    6.46
  -2 -10  -4    9.77    3.07
  -2 -10  -4   10.23    5.78
  -2 -10  -4    6.45    5.72
  -2 -10  -5  253.29   14.04
  -2 -10  -5  310.57   19.30
  -2 -10  -5  285.33   30.73
  -2 -10  -6    5.70    5.25
  -2 -10  -6    3.60    4.07
  -2 -10  -7    2.98    4.48
  -2 -10  -7   12.82    8.77
  -2 -10  -7    1.01    5.86
  -2 -10  -8   15.24    5.49
  -2 -10  -8   -0.46    6.83
  -2 -10  -9   27.66    5.88
  -2 -10  -9   13.95    5.00
  -2 -10 -10   77.96    8.69
  -2 -10 -10   69.11    8.97
  -2 -10 -11    1.34    4.06
  -2 -10 -11   -1.35    4.05
  -2 -10 -12  228.73   12.73
   2  10  12  205.55   13.03
  -2 -10 -12  200.30   12.88
  -2 -10 -13   13.52    4.17
   2  10  13   12.90    5.57
  -2 -10 -13   16.41    4.91
  -2 -10 -14   33.67    4.52
   2  10  14   37.06    6.23
  -2 -10 -14   30.05    5.11
  -2 -10 -15   27.46    3.53
  -2 -10 -15   22.22    4.40
   2  10  15   24.24    4.64
  -2 -10 -16   19.45    3.44
   2  10  16   14.70    3.21
  -2 -10 -17   24.37    3.04
  -2 -11  22  283.53   10.43
  -2 -11  21   30.39    4.63
  -2 -11  20  400.16   16.06
  -2 -11  19    0.48    4.42
  -2 -11  18  476.91   20.51
  -2 -11  17   80.24   10.22
  -2 -11  16  251.34   18.18
  -2 -11  15  100.48   14.40
  -2 -11  14   63.17   11.19
  -2 -11  13  631.85   27.15
  -2 -11  12   67.74    9.66
  -2 -11  11  692.62   22.20
  -2 -11  11  670.97   25.01
  -2 -11  10  245.35   14.69
   2  11 -10  249.06   25.61
  -2 -11  10  261.94   13.92
  -2 -11  10  275.52   28.94
  -2 -11  10  249.67   26.90
  -2 -11  10  256.28   13.92
  -2 -11   9  623.65   22.27
   2  11  -9  638.85   40.54
  -2 -11   9  594.15   21.36
  -2 -11   9  547.63   40.35
  -2 -11   9  627.86   43.48
  -2 -11   9  592.57   21.65
  -2 -11   8  218.80   12.97
   2  11  -8  250.19   24.81
  -2 -11   8  205.19   13.23
  -2 -11   8  243.50   27.64
  -2 -11   8  195.59   25.10
  -2 -11   8  216.84   13.47
  -2 -11   7  758.94   23.13
  -2 -11   7  769.38   25.06
   2  11  -7  837.72   44.71
  -2 -11   7  752.17   24.97
  -2 -11   7  758.72   48.92
  -2 -11   7  741.48   49.08
  -2 -11   6  190.25   12.87
  -2 -11   6  173.57   23.91
  -2 -11   6  185.06   25.33
   2  11  -6  201.85   21.67
  -2 -11   6  197.92   13.32
  -2 -11   6  204.63   11.92
  -2 -11   5  113.71    8.86
  -2 -11   5  112.19   21.22
  -2 -11   5  108.32   10.21
  -2 -11   5  123.26   22.24
   2  11  -5  122.00   17.50
  -2 -11   5  115.80   10.74
   2  11  -4  399.69   30.90
  -2 -11   4  372.25   19.42
  -2 -11   4  385.61   20.30
  -2 -11   4  375.24   38.91
  -2 -11   4  384.18   40.71
  -2 -11   3   40.14   16.64
   2  11  -3   38.49   10.40
  -2 -11   3   66.13    9.50
  -2 -11   3   41.10    5.29
  -2 -11   3   66.04   17.77
  -2 -11   3   58.30    9.33
   2  11  -2  634.51   39.38
  -2 -11   2  638.05   25.82
  -2 -11   2  517.35   18.18
  -2 -11   2  600.89   48.19
  -2 -11   2  613.55   48.22
  -2 -11   2  623.54   24.54
   2  11  -1  133.24   18.63
  -2 -11   1  116.59   10.73
  -2 -11   1  101.17    8.73
  -2 -11   1  113.23   20.95
  -2 -11   1  137.80   22.57
  -2 -11   1  127.09   10.93
   2  11   0  825.99   46.43
  -2 -11   0  774.12   25.07
  -2 -11   0  754.29   25.00
  -2 -11   0  746.35   48.23
  -2 -11   0  743.68   47.69
  -2 -11   0  698.47   22.51
  -2 -11  -1   13.67    4.84
  -2 -11  -1   23.58    5.71
  -2 -11  -1   17.39    4.99
  -2 -11  -1   12.53    9.06
  -2 -11  -1   21.93   10.60
  -2 -11  -2  457.53   36.13
  -2 -11  -2  444.88   35.73
  -2 -11  -2  487.01   19.11
  -2 -11  -2  471.13   17.19
  -2 -11  -2  468.03   20.39
  -2 -11  -2  489.09   19.31
  -2 -11  -3  143.27   19.90
  -2 -11  -3  142.84   20.27
  -2 -11  -3  166.18   11.13
  -2 -11  -3  158.56   10.55
  -2 -11  -3  165.98   14.04
  -2 -11  -3  155.96   10.89
  -2 -11  -4  333.11   29.76
  -2 -11  -4  343.36   30.21
  -2 -11  -4  367.71   15.98
  -2 -11  -4  346.41   16.07
  -2 -11  -4  372.94   16.32
  -2 -11  -4  391.51   23.27
  -2 -11  -5  174.32   12.11
  -2 -11  -5  194.84   16.32
  -2 -11  -6  213.69   14.47
  -2 -11  -6  240.58   16.29
  -2 -11  -7  357.14   20.32
  -2 -11  -7  346.71   18.31
  -2 -11  -8    9.15    6.19
  -2 -11  -8    5.85    4.60
  -2 -11  -9   52.68    8.06
  -2 -11  -9   62.07    8.12
  -2 -11 -10    9.67    4.68
  -2 -11 -10   17.59    5.58
  -2 -11 -11   96.18    9.24
  -2 -11 -11  111.08    9.43
  -2 -11 -12    1.52    3.60
   2  11  12    1.78    4.64
  -2 -11 -12   -0.97    3.32
  -2 -11 -13   55.22    6.32
   2  11  13   64.87    7.41
  -2 -11 -13   60.51    6.02
  -2 -11 -14   18.35    3.87
   2  11  14   23.48    4.56
  -2 -11 -14   19.88    3.31
  -2 -11 -15   20.12    3.38
   2  11  15    9.20    2.96
  -2 -11 -16   22.48    2.87
  -2 -12  21   49.19    4.92
  -2 -12  21   51.07    4.70
  -2 -12  20   58.06    6.43
  -2 -12  19   93.26    8.74
  -2 -12  18   20.26    6.23
  -2 -12  17   80.44   10.37
  -2 -12  16   56.95   10.52
  -2 -12  15   38.30   10.05
  -2 -12  14    2.21    6.31
  -2 -12  13   43.95    8.95
  -2 -12  12   92.88   10.95
  -2 -12  11  109.76    9.32
  -2 -12  11  103.09   10.37
  -2 -12  11  102.54    9.17
  -2 -12  10  385.06   18.45
  -2 -12  10  352.09   16.89
  -2 -12  10  353.34   17.16
  -2 -12  10  317.11   32.17
  -2 -12  10  324.76   32.51
  -2 -12   9  174.69   12.37
  -2 -12   9  180.45   12.57
  -2 -12   9  178.94   12.83
  -2 -12   9  158.14   23.22
  -2 -12   9  215.21   26.94
  -2 -12   8  390.64   17.74
  -2 -12   8  331.81   33.81
  -2 -12   8  422.25   38.35
  -2 -12   8  372.67   18.21
  -2 -12   8  363.20   18.16
  -2 -12   7   22.07    5.50
  -2 -12   7   15.90    7.25
  -2 -12   7   15.93    5.54
  -2 -12   7    8.61    7.83
  -2 -12   7   16.38    5.29
  -2 -12   6  796.10   54.89
  -2 -12   6  780.47   53.50
  -2 -12   6  844.57   24.53
  -2 -12   6  801.96   21.95
  -2 -12   6  822.23   28.14
  -2 -12   6  790.28   27.50
  -2 -12   5   12.04   10.24
  -2 -12   5   20.98    4.95
   2  12  -5   10.79    6.66
  -2 -12   5   -7.48   10.63
  -2 -12   5    3.77    3.46
  -2 -12   5    8.37    5.52
  -2 -12   5    7.06    5.18
   2  12  -4  197.06   22.53
  -2 -12   4  184.28   29.99
  -2 -12   4  206.19   32.10
  -2 -12   4  187.08   15.08
  -2 -12   4  207.94   16.57
  -2 -12   3   75.16   11.05
   2  12  -3   67.12   13.88
  -2 -12   3   70.98   20.62
  -2 -12   3   60.31    6.88
  -2 -12   3   54.19   19.23
  -2 -12   3   87.93   11.66
  -2 -12   2   74.15    9.57
   2  12  -2   56.34   12.80
  -2 -12   2   81.11   10.13
  -2 -12   2   53.55    6.88
  -2 -12   2   60.46   16.50
  -2 -12   2   71.04   18.99
  -2 -12   1  604.14   23.93
  -2 -12   1  551.15   20.29
   2  12  -1  647.05   42.29
  -2 -12   1  642.29   48.47
  -2 -12   1  560.76   45.22
  -2 -12   1  602.05   24.35
  -2 -12   0  211.20   14.03
  -2 -12   0  190.20   12.68
   2  12   0  203.29   24.30
  -2 -12   0  189.81   25.74
  -2 -12   0  216.29   27.20
  -2 -12   0  206.70   14.03
  -2 -12  -1  758.00   25.00
   2  12   1  821.27   49.11
  -2 -12  -1  743.56   25.23
  -2 -12  -1  718.15   48.38
  -2 -12  -1  696.27   47.30
  -2 -12  -1  680.26   24.48
  -2 -12  -2   19.55    8.69
  -2 -12  -2    9.56    4.73
  -2 -12  -2   10.32    4.03
  -2 -12  -2    8.32    5.27
  -2 -12  -2    8.79    4.71
  -2 -12  -2   17.92   11.67
  -2 -12  -3  603.35   21.20
  -2 -12  -3  555.23   19.85
  -2 -12  -3  577.40   26.20
  -2 -12  -3  514.65   39.22
  -2 -12  -3  534.82   40.01
  -2 -12  -3  601.40   21.65
  -2 -12  -4   53.64    6.98
  -2 -12  -4   53.38   10.97
  -2 -12  -4   42.52    5.89
  -2 -12  -4   51.77    6.82
  -2 -12  -5  426.00   23.81
  -2 -12  -5  409.30   18.56
  -2 -12  -6   -0.26    5.97
  -2 -12  -6    1.42    4.15
  -2 -12  -7  129.76   11.88
  -2 -12  -7  151.01   13.47
  -2 -12  -8   39.43    7.40
  -2 -12  -8   30.46    6.96
  -2 -12  -9  278.23   15.18
  -2 -12  -9  237.87   14.44
  -2 -12 -10  297.44   14.82
  -2 -12 -10  263.14   14.16
   2  12  11   58.26    7.14
  -2 -12 -11   62.53    6.89
  -2 -12 -11   50.23    6.58
   2  12  12  341.36   13.87
  -2 -12 -12  358.72   13.68
  -2 -12 -12  332.53   13.70
   2  12  13   10.71    3.69
  -2 -12 -13    9.08    2.80
  -2 -12 -13   12.55    3.27
   2  12  14  237.97    9.19
  -2 -12 -14  253.34    9.71
  -2 -13  21   58.54    4.69
  -2 -13  20   74.08    6.14
  -2 -13  20   81.78    6.12
  -2 -13  19   -0.25    3.09
  -2 -13  18   61.34    7.61
  -2 -13  17    4.04    4.97
  -2 -13  16  129.36   13.25
  -2 -13  15   20.20    8.50
  -2 -13  14    2.34    5.44
  -2 -13  13    1.58    5.30
  -2 -13  12   66.09    8.76
  -2 -13  12   91.68    8.18
  -2 -13  11   18.86    5.69
  -2 -13  11   13.49    4.11
  -2 -13  10   73.91    8.54
  -2 -13  10   60.95    7.92
  -2 -13  10   66.78    8.23
  -2 -13   9    0.54    4.60
  -2 -13   9    1.00    3.54
  -2 -13   9    4.84    4.20
  -2 -13   8    8.71    5.02
  -2 -13   8    8.82    3.99
  -2 -13   8   12.64    5.24
  -2 -13   7   22.47    4.89
  -2 -13   7   24.60    6.20
  -2 -13   7   23.95   12.23
  -2 -13   7   32.98    7.38
  -2 -13   6   14.31    8.03
  -2 -13   6   13.12    4.19
  -2 -13   6    6.97    5.09
  -2 -13   6    9.62    6.55
  -2 -13   6   -7.41   11.77
  -2 -13   6   -0.39    4.09
  -2 -13   5   24.37   11.77
  -2 -13   5   36.36    5.59
  -2 -13   5   20.78   10.65
  -2 -13   5   37.32    8.52
  -2 -13   5   37.23    8.07
  -2 -13   5   29.16    4.73
  -2 -13   4    5.83    6.43
  -2 -13   4   13.98   12.81
  -2 -13   4   10.12   10.03
  -2 -13   4   -4.02    8.38
  -2 -13   3   -3.38    7.13
  -2 -13   3   -4.52    7.81
  -2 -13   3    3.23    6.35
  -2 -13   3    3.92   12.46
  -2 -13   3    3.08    3.16
  -2 -13   2   14.38    6.22
  -2 -13   2   27.27   11.83
  -2 -13   2   15.81    6.91
  -2 -13   2   15.29    9.86
  -2 -13   2   12.54    4.35
  -2 -13   1    8.87    5.45
  -2 -13   1  -10.91    7.63
  -2 -13   1   18.16   12.08
  -2 -13   1    6.98    4.13
  -2 -13   1    7.17    5.14
  -2 -13   0   75.84    9.11
  -2 -13   0   53.62   15.38
  -2 -13   0   81.37    9.46
  -2 -13   0   67.48    8.43
  -2 -13  -1    1.53    4.51
  -2 -13  -1   -0.94    3.87
  -2 -13  -1   -0.08    4.11
  -2 -13  -2    1.38    5.40
  -2 -13  -2    6.93    3.82
  -2 -13  -2   15.83    5.19
  -2 -13  -3   21.64    7.91
  -2 -13  -3   17.55    4.31
  -2 -13  -3   19.06    4.56
  -2 -13  -3   19.96    5.40
  -2 -13  -4    4.33    8.36
  -2 -13  -4   -0.87    3.52
  -2 -13  -4   -4.24    4.33
  -2 -13  -4   -0.05    3.39
  -2 -13  -5    6.26    4.31
  -2 -13  -5    0.70    6.62
  -2 -13  -6    1.61    3.82
  -2 -13  -6   -3.59    6.62
  -2 -13  -7    2.55    4.71
  -2 -13  -7    2.06    5.10
  -2 -13  -8   23.01    5.58
  -2 -13  -8   21.72    5.83
  -2 -13  -9    2.40    3.62
  -2 -13  -9   -0.83    4.12
  -2 -13 -10   13.94    4.22
  -2 -13 -10   13.83    3.86
   2  13  10   14.68    4.61
  -2 -13 -11   49.53    5.43
  -2 -13 -11   39.68    4.88
   2  13  11   48.24    5.83
  -2 -13 -12   11.89    3.05
  -2 -13 -12    8.79    2.64
   2  13  12   14.59    3.63
  -2 -13 -13    4.76    1.77
   2  13  13    1.29    2.00
  -2 -14  20   25.30    3.41
  -2 -14  20   19.92    2.94
  -2 -14  19  105.05    7.32
  -2 -14  19  126.19    7.67
  -2 -14  18   67.96    6.95
  -2 -14  17   42.26    6.79
  -2 -14  16    6.16    5.50
  -2 -14  15  110.36   11.63
  -2 -14  14   -2.23    5.18
  -2 -14  13  110.94   10.55
  -2 -14  12   -1.05    4.01
  -2 -14  12   -3.51    3.41
  -2 -14  12   -2.38    3.26
  -2 -14  11  564.20   20.84
  -2 -14  11  514.53   20.97
  -2 -14  11  547.00   20.47
  -2 -14  10  261.50   14.95
  -2 -14  10  287.97   15.54
  -2 -14  10  258.33   15.09
  -2 -14   9   77.98    8.59
  -2 -14   9   66.85    8.42
  -2 -14   9   56.71    8.01
  -2 -14   8  143.99   12.30
  -2 -14   8  157.02   12.89
  -2 -14   8  165.37   11.47
  -2 -14   7  141.48   10.50
  -2 -14   7  135.99   10.10
  -2 -14   7  135.25   12.55
  -2 -14   7  147.39   12.93
  -2 -14   7  133.15    9.11
  -2 -14   6  222.83   16.71
  -2 -14   6  237.89   12.47
  -2 -14   6  229.83   16.38
  -2 -14   6  227.67   12.87
  -2 -14   5   52.03   10.56
  -2 -14   5   43.48    6.11
  -2 -14   5   48.20   10.20
  -2 -14   4  690.06   32.37
  -2 -14   4  696.55   32.86
  -2 -14   3   18.75    4.63
  -2 -14   3   14.73    8.36
  -2 -14   3   26.08    9.02
  -2 -14   2  141.40   10.88
  -2 -14   2  169.68   14.67
  -2 -14   2  170.53   14.15
  -2 -14   1   27.66    5.80
  -2 -14   1   27.85    7.29
  -2 -14   1   24.17    6.93
  -2 -14   0  256.18   15.28
  -2 -14   0  294.72   16.21
  -2 -14   0  299.89   16.86
  -2 -14  -1  143.54   12.41
  -2 -14  -1  140.77   11.52
  -2 -14  -1  123.13   10.35
  -2 -14  -2   18.29    7.26
  -2 -14  -2   18.13    4.42
  -2 -14  -2   17.70    4.71
  -2 -14  -3  194.61   17.96
  -2 -14  -3  166.67   11.32
  -2 -14  -3  188.18   11.78
  -2 -14  -4   -0.24    8.07
  -2 -14  -4   -2.54    3.16
  -2 -14  -4   -4.99    3.52
  -2 -14  -4   -1.16    3.60
  -2 -14  -5   22.89    4.95
  -2 -14  -5   29.16    8.13
  -2 -14  -6   56.92    7.31
  -2 -14  -6   54.24    8.14
  -2 -14  -7   98.42    8.85
  -2 -14  -7   86.49    8.93
  -2 -14  -8   23.89    4.48
  -2 -14  -8   30.05    5.72
  -2 -14  -9   92.80    7.20
  -2 -14  -9   94.45    7.81
   2  14  10   18.98    3.98
  -2 -14 -10   16.51    3.16
  -2 -14 -10   14.06    3.65
   2  14  11   66.82    5.24
  -2 -14 -11   67.31    5.28
  -2 -14 -11   50.91    4.26
  -2 -15  19    8.36    2.22
  -2 -15  18   16.07    3.47
  -2 -15  18   12.53    3.29
  -2 -15  17   26.51    4.78
  -2 -15  17   15.35    4.41
  -2 -15  16    4.40    4.23
  -2 -15  15    3.38    4.82
  -2 -15  14   19.67    5.51
  -2 -15  13    0.01    3.78
  -2 -15  12    5.82    3.93
  -2 -15  12    0.38    2.78
  -2 -15  12   -2.38    3.12
  -2 -15  11   12.06    4.40
  -2 -15  11   10.70    4.10
  -2 -15  11    8.12    4.00
  -2 -15  10    5.92    3.56
  -2 -15  10    4.41    3.65
  -2 -15  10   -6.15    5.10
  -2 -15  10   -6.32    5.36
  -2 -15   9   63.23    7.05
  -2 -15   9   42.61    7.18
  -2 -15   9   48.07    6.20
  -2 -15   9   51.27    7.69
  -2 -15   8  -16.48    8.03
  -2 -15   8   -2.42    3.51
  -2 -15   8   -9.97    7.12
  -2 -15   7   17.27    4.22
  -2 -15   7   28.04    4.96
  -2 -15   6   -3.60    7.99
  -2 -15   6    3.79    9.15
  -2 -15   6   16.66    4.15
  -2 -15   5   12.40    7.91
  -2 -15   5    7.76    3.77
  -2 -15   4   18.71   10.52
  -2 -15   4    1.24    4.73
  -2 -15   3   43.76    6.13
  -2 -15   3   46.47    8.25
  -2 -15   2   44.77    8.30
  -2 -15   2   34.64    5.57
  -2 -15   2   46.46    6.82
  -2 -15   2   31.16    7.23
  -2 -15   1  106.79    9.75
  -2 -15   1   85.95    9.39
  -2 -15   1   98.13   10.14
  -2 -15   0    0.40    4.07
  -2 -15   0   -6.28    5.59
  -2 -15   0   -8.73    6.93
  -2 -15  -1   92.78    8.88
  -2 -15  -1   91.19    9.73
  -2 -15  -1  103.74    9.42
  -2 -15  -2   52.10    9.42
  -2 -15  -2   58.04    7.04
  -2 -15  -2   56.65    7.10
  -2 -15  -3   65.88    6.86
  -2 -15  -3   82.26   12.93
  -2 -15  -3   67.64    7.06
  -2 -15  -4    4.51    3.03
  -2 -15  -4   -3.87    6.63
  -2 -15  -5    0.80    4.84
  -2 -15  -6   60.91    6.42
  -2 -15  -6   63.87    7.56
  -2 -15  -7   -0.47    2.14
  -2 -15  -7   -1.79    3.49
  -2 -15  -8   67.41    5.40
  -2 -15  -8   77.98    6.80
   2  15   9    4.88    2.73
  -2 -15  -9    6.42    2.80
  -2 -16  17   21.08    3.33
  -2 -16  17   15.15    2.91
  -2 -16  16   85.73    6.72
  -2 -16  16   80.29    7.07
  -2 -16  15  199.76   10.85
  -2 -16  15  181.98   11.36
  -2 -16  14   31.55    5.32
  -2 -16  14   16.75    3.90
  -2 -16  13  250.21   12.48
  -2 -16  13  206.74   11.65
  -2 -16  12    7.45    3.14
  -2 -16  12   13.92    3.97
  -2 -16  12   11.60    3.32
  -2 -16  11  115.23    9.00
  -2 -16  11   98.07    8.42
  -2 -16  11  116.35    8.62
  -2 -16  11  104.59    8.43
  -2 -16  10    3.96    3.08
  -2 -16  10    3.32    4.04
  -2 -16  10    4.00    2.67
  -2 -16  10    2.30    3.75
  -2 -16   9  176.31   10.47
  -2 -16   9  180.69   12.49
  -2 -16   9  184.19   12.71
  -2 -16   8    3.19    5.63
  -2 -16   8    7.76    3.16
  -2 -16   8   -3.15    5.98
  -2 -16   7  281.06   17.28
  -2 -16   7  268.48   16.60
  -2 -16   6   76.71   11.51
  -2 -16   6   91.89    7.50
  -2 -16   6   74.04   10.59
  -2 -16   5   78.81   13.87
  -2 -16   5   70.35   12.39
  -2 -16   5   67.42    6.98
  -2 -16   4  287.07   19.37
  -2 -16   4  245.37   12.38
  -2 -16   4  274.73   19.63
  -2 -16   3    4.57    6.17
  -2 -16   3   -8.53    8.67
  -2 -16   3   -2.71    3.99
  -2 -16   2  127.03   11.43
  -2 -16   2  128.31    9.01
  -2 -16   2  132.76   11.51
  -2 -16   2  127.50    9.65
  -2 -16   1   -5.03    5.77
  -2 -16   1    1.75    4.64
  -2 -16   1   -8.37    6.64
  -2 -16   0   32.37    6.18
  -2 -16   0   22.43    4.69
  -2 -16   0   30.76    5.84
  -2 -16   0   25.38    5.62
  -2 -16  -1    5.57    4.71
  -2 -16  -1   -1.85    3.50
  -2 -16  -1   -8.62    4.63
  -2 -16  -2  154.59    9.92
  -2 -16  -2  146.20   12.91
  -2 -16  -2  169.10   10.56
  -2 -16  -3   20.54    4.05
  -2 -16  -3   12.93    3.45
  -2 -16  -3   18.53    7.10
  -2 -16  -4   38.27    6.75
  -2 -16  -5   43.27    6.13
  -2 -16  -6    5.17    3.10
   2  16   7    5.75    2.51
  -2 -16  -7    7.03    2.98
  -2 -17  14   29.27    4.04
  -2 -17  14   30.81    4.13
  -2 -17  13   36.20    4.38
  -2 -17  13   40.08    4.73
  -2 -17  12  182.89    9.41
  -2 -17  12  180.26    8.85
  -2 -17  12  184.90    9.15
  -2 -17  11   30.34    4.85
  -2 -17  11   26.13    4.53
  -2 -17  10  242.74   10.71
  -2 -17  10  277.22   13.38
  -2 -17  10  260.38   12.86
  -2 -17   9   -3.65    4.28
  -2 -17   9    5.57    4.32
  -2 -17   8  127.63   10.70
  -2 -17   8  130.76   10.80
  -2 -17   7   80.77    9.45
  -2 -17   7   67.73    9.32
  -2 -17   6  198.65   15.68
  -2 -17   6  226.45   16.95
  -2 -17   5   45.46   10.63
  -2 -17   5   47.66    5.30
  -2 -17   5   51.13   11.01
  -2 -17   4  121.13    8.06
  -2 -17   4  117.90   12.50
  -2 -17   4  122.98   12.00
  -2 -17   3  169.62    9.67
  -2 -17   3  171.50   13.04
  -2 -17   3  163.81   12.03
  -2 -17   2   83.68    7.26
  -2 -17   2   80.86    8.84
  -2 -17   2   80.44    8.50
  -2 -17   1  294.01   14.14
  -2 -17   1  284.69   12.16
  -2 -17   1  268.29   12.49
  -2 -17   1  289.43   13.78
  -2 -17   0   24.05    5.07
  -2 -17   0   21.29    4.72
  -2 -17   0   13.17    3.48
  -2 -17   0   29.45    5.33
  -2 -17  -1  242.89   11.53
  -2 -17  -1  245.64   12.41
  -2 -17  -1  255.65   12.78
  -2 -17  -1  255.93   11.51
  -2 -17  -2    9.49    2.96
  -2 -17  -2    8.13    2.88
  -2 -17  -3  217.88   12.57
  -2 -17  -4    4.63    3.58
  -2 -17  -5  167.00    8.28
  -2 -17  -5  174.54    8.74
  -2 -17  -6   18.20    2.92
  -2 -17  -6   16.93    2.87
  -2 -18  11    8.80    2.49
  -2 -18  11    2.13    1.94
  -2 -18  10    6.30    2.95
  -2 -18  10    6.30    3.13
  -2 -18   9   11.30    3.74
  -2 -18   9    5.83    3.38
  -2 -18   8    0.26    3.64
  -2 -18   8   -1.62    3.38
  -2 -18   7    1.94    4.06
  -2 -18   7    0.73    4.28
  -2 -18   6    6.69    5.72
  -2 -18   6   12.09    6.79
  -2 -18   5   37.51    8.14
  -2 -18   5   27.13    6.95
  -2 -18   4    4.97    4.79
  -2 -18   4   17.62    3.19
  -2 -18   4    4.38    4.04
  -2 -18   3   41.97    6.10
  -2 -18   3   43.52    4.43
  -2 -18   3   45.27    6.19
  -2 -18   2    2.86    3.46
  -2 -18   2   -2.13    2.30
  -2 -18   2    1.07    2.92
  -2 -18   1   25.77    4.42
  -2 -18   1   22.18    3.91
  -2 -18   1   20.98    4.11
  -2 -18   0   29.35    4.16
  -2 -18   0   32.79    4.33
  -2 -18   0   32.00    4.21
  -2 -18  -1    6.29    2.21
  -2 -18  -1   -4.40    3.26
  -2 -18  -1   -5.39    2.70
  -2 -18  -1    4.18    1.77
  -2 -18  -2   14.49    3.28
  -2 -19   8   81.72    6.35
  -2 -19   8   82.60    6.32
  -2 -19   7    5.17    3.66
  -2 -19   7   13.87    4.11
  -2 -19   6   45.03    6.71
  -2 -19   6   59.21    7.26
  -2 -19   5    6.21    3.41
  -2 -19   5    3.92    3.56
  -2 -19   4   75.01    6.16
  -2 -19   4   77.51    6.46
  -2 -19   3   23.90    3.79
  -2 -19   3   19.48    3.35
   3 -20   3   38.44    4.45
   3 -19  -2   63.00    5.85
   3 -19  -2   60.07    5.94
   3 -19  -1   18.66    5.54
   3 -19  -1   15.39    5.60
   3 -19   0   26.27    5.66
   3 -19   0   17.03    4.51
   3 -19   1   45.19    6.00
   3 -19   1   39.41    5.27
   3 -19   2   16.39    4.95
   3 -19   2   18.61    4.28
   3 -19   3   44.93    5.67
   3 -19   4   27.91    5.06
   3 -19   5  128.89    8.16
   3 -19   6   43.65    6.15
   3 -19   6   13.18    3.71
   3 -19   7  102.28    7.18
   3 -19   8   14.38    3.73
   3 -19   9   47.25    5.27
   3 -19  10   12.74    3.54
   3 -19  11   54.83    5.83
   3 -19  12   99.05    8.04
   3 -18  -5   57.31    4.89
   3 -18  -5   53.34    4.56
   3 -18  -4    2.98    3.07
   3 -18  -4    4.78    3.27
   3 -18  -3   84.04    8.32
   3 -18  -3   93.05    8.51
   3 -18  -2   11.23    5.71
   3 -18  -2   15.91    6.03
   3 -18  -1   76.67    8.31
   3 -18  -1   96.24    8.77
   3 -18   0   45.02    6.76
   3 -18   0   49.08    6.93
   3 -18   1  112.31    8.90
   3 -18   1  149.63   10.12
   3 -18   2   18.61    5.29
   3 -18   2   22.53    5.98
   3 -18   3   56.24    6.65
   3 -18   3   81.76    8.24
   3 -18   4   27.43    5.15
   3 -18   4   42.03    5.65
   3 -18   5   14.71    5.48
   3 -18   5    7.33    3.93
   3 -18   6   66.67    7.28
   3 -18   6   34.37    6.05
   3 -18   7   46.91    6.54
   3 -18   7   18.38    4.96
   3 -18   8   20.39    5.13
   3 -18   9   21.68    5.29
   3 -18  10   68.49    7.50
   3 -18  11   -0.90    3.47
   3 -18  12    7.04    4.14
   3 -18  13   -2.32    4.77
   3 -18  14    0.36    3.67
   3 -18  15    4.96    2.50
   3 -17  -7   16.03    2.93
   3 -17  -7   21.08    3.31
   3 -17  -6   43.11    5.00
   3 -17  -6   50.96    5.42
   3 -17  -5    4.85    3.64
   3 -17  -5   -0.62    3.93
   3 -17  -4  155.78   11.63
   3 -17  -4  145.40   10.99
   3 -17  -3   15.25    6.06
   3 -17  -3   13.91    6.71
   3 -17  -2  190.75   12.79
   3 -17  -2  183.18   12.89
   3 -17  -1   -1.11    5.96
   3 -17  -1    7.62    5.70
   3 -17   0  151.25   11.34
   3 -17   0  124.47   10.52
   3 -17   1   93.18    9.55
   3 -17   1   93.22   10.62
   3 -17   1   72.60    8.10
   3 -17   2  141.48   10.43
   3 -17   2  160.08   12.92
   3 -17   2  173.40   12.11
   3 -17   2  149.57   10.39
   3 -17   2  163.44   13.59
   3 -17   3  141.79   14.46
   3 -17   3  109.11    9.23
   3 -17   3  134.76   13.55
   3 -17   3  134.38   10.89
   3 -17   3  109.27    9.54
   3 -17   4   58.48    7.31
   3 -17   4   56.13    7.30
   3 -17   4   87.66   12.62
   3 -17   4   88.45    9.45
   3 -17   4  101.84   14.29
   3 -17   5   25.80    6.23
   3 -17   5   35.73   10.74
   3 -17   5   44.91   10.83
   3 -17   5   26.70    5.95
   3 -17   5   50.51    8.72
   3 -17   6   13.74    5.51
   3 -17   6   33.46    9.56
   3 -17   6   31.43    9.28
   3 -17   6   10.61    6.83
   3 -17   6   27.52    5.33
   3 -17   7  282.29   15.09
   3 -17   7  302.71   17.31
   3 -17   7  334.44   15.23
   3 -17   7  292.53   17.37
   3 -17   8   17.00    5.66
   3 -17   8   31.93    7.70
   3 -17   8   58.34    8.03
   3 -17   8   50.61    8.73
   3 -17   9  201.44   13.00
   3 -17  10    7.01    4.94
   3 -17  11  216.67   13.59
   3 -17  12   92.27    9.60
   3 -17  13  208.08   14.97
   3 -17  14   73.35    9.50
   3 -17  15   35.75    5.74
   3 -17  16   57.92    5.72
   3 -17  17    2.62    1.98
   3 -16 -10   40.27    3.89
   3 -16  -9   -0.86    2.15
   3 -16  -9    1.19    1.59
   3 -16  -9    0.93    2.31
   3 -16  -8   66.79    5.78
   3 -16  -8   62.94    5.23
   3 -16  -8   63.46    6.65
   3 -16  -7   -8.88    4.55
   3 -16  -7   -8.19    4.28
   3 -16  -7    5.18    4.82
   3 -16  -6   16.13    4.41
   3 -16  -6   10.44    4.23
   3 -16  -5  -12.11    7.62
   3 -16  -5    7.50    6.43
   3 -16  -4  -21.27   10.78
   3 -16  -4  -29.97    9.40
   3 -16  -3   11.31    9.53
   3 -16  -3   23.10    6.34
   3 -16  -2   -9.46    8.92
   3 -16  -2   -4.04    7.01
   3 -16  -1   85.27    9.27
   3 -16  -1   96.58    9.52
   3 -16  -1   63.63    8.26
   3 -16  -1   92.78    9.86
   3 -16  -1   66.24    8.47
   3 -16   0    6.84    5.64
   3 -16   0  -13.16    8.37
   3 -16   0   10.05    6.21
   3 -16   0  -17.86    8.14
   3 -16   1   61.15    9.70
   3 -16   1   27.59    5.95
   3 -16   1   77.73   11.00
   3 -16   1   47.33    8.73
   3 -16   1   34.53    7.42
   3 -16   1   50.04    7.68
   3 -16   2   15.57    8.72
   3 -16   2    3.74    4.62
   3 -16   2   -4.64    6.36
   3 -16   2   27.14    9.28
   3 -16   2    7.12    6.56
   3 -16   2   -3.25    6.79
   3 -16   3   33.69   10.52
   3 -16   3   17.47    5.90
   3 -16   3    4.19    5.20
   3 -16   3   40.76   10.53
   3 -16   3   19.09    8.70
   3 -16   3   13.65    6.31
   3 -16   4   20.52   10.98
   3 -16   4    4.88    5.13
   3 -16   4   -3.25    4.81
   3 -16   4   30.03   10.89
   3 -16   4    1.52    8.76
   3 -16   4    0.02    5.88
   3 -16   5   47.57   11.04
   3 -16   5   11.26    5.63
   3 -16   5    8.90    4.74
   3 -16   5   34.56   11.33
   3 -16   5   23.54    9.76
   3 -16   5   21.48    7.56
   3 -16   6   31.18    9.97
   3 -16   6   18.82    6.14
   3 -16   6   21.29    5.68
   3 -16   6   23.76    8.52
   3 -16   6   31.94    8.25
   3 -16   7   40.50    8.37
   3 -16   7   53.83   10.04
   3 -16   7   51.87    8.40
   3 -16   7   39.30    7.10
   3 -16   8   -6.48    5.68
   3 -16   8   16.99    6.89
   3 -16   8   44.54    8.00
   3 -16   8   11.97    6.94
   3 -16   8   46.81    9.73
   3 -16   9   -6.05    6.40
   3 -16   9   10.86    5.96
   3 -16   9   11.75    6.48
   3 -16  10   -8.13    6.74
   3 -16  11   40.92    7.31
   3 -16  12   19.90    5.84
   3 -16  13    3.92    6.64
   3 -16  14   87.54   11.49
   3 -16  15    3.88    4.68
   3 -16  16    6.22    3.60
   3 -16  17   19.92    3.93
   3 -16  18   -1.41    2.08
   3 -15 -11  231.66    9.67
   3 -15 -10    6.16    3.11
   3 -15 -10    0.98    1.87
   3 -15 -10    1.20    2.42
   3 -15  -9  184.61   11.20
   3 -15  -9  190.98    9.46
   3 -15  -9  194.33    9.62
   3 -15  -8    0.05    5.28
   3 -15  -8   -7.67    4.45
   3 -15  -8   -6.66    5.16
   3 -15  -7  212.29   12.64
   3 -15  -7  206.62   12.30
   3 -15  -6   33.43    6.64
   3 -15  -6   40.64   10.02
   3 -15  -6   44.35    6.20
   3 -15  -5  358.59   19.62
   3 -15  -5  381.02   16.02
   3 -15  -4  196.53   14.57
   3 -15  -4  227.00   13.36
   3 -15  -3  117.13   10.18
   3 -15  -3  107.13    9.53
   3 -15  -3  106.64   10.90
   3 -15  -3   74.43    9.44
   3 -15  -3   65.94    9.09
   3 -15  -2  701.69   25.35
   3 -15  -2  689.47   25.67
   3 -15  -2  677.46   22.34
   3 -15  -2  660.25   22.50
   3 -15  -2  642.52   22.21
   3 -15  -2  684.84   24.72
   3 -15  -2  655.15   24.06
   3 -15  -1  -13.28    9.38
   3 -15  -1   13.48    7.48
   3 -15  -1   24.66    6.97
   3 -15  -1   39.80    8.18
   3 -15  -1   59.69   10.26
   3 -15  -1   34.80    7.60
   3 -15  -1   45.99    8.43
   3 -15   0  496.52   21.34
   3 -15   0  467.19   20.74
   3 -15   0  477.00   21.51
   3 -15   0  539.07   22.58
   3 -15   0  479.05   20.72
   3 -15   0  485.99   20.15
   3 -15   0  505.78   19.66
   3 -15   0  475.60   20.28
   3 -15   1   71.91   10.76
   3 -15   1   24.32    6.00
   3 -15   1   51.98    8.23
   3 -15   1   50.00    7.39
   3 -15   1   29.55    7.04
   3 -15   1   35.77    7.74
   3 -15   1   62.83   10.17
   3 -15   1   90.97   11.55
   3 -15   1   61.11    9.60
   3 -15   2  503.75   23.96
   3 -15   2  470.18   19.92
   3 -15   2  460.78   20.13
   3 -15   2  494.25   20.63
   3 -15   2  476.27   19.99
   3 -15   2  513.44   21.00
   3 -15   2  493.14   21.22
   3 -15   2  504.79   23.31
   3 -15   3   20.79    9.54
   3 -15   3   18.08    6.21
   3 -15   3   -8.47    6.60
   3 -15   3    6.36    7.10
   3 -15   3   -1.41    7.07
   3 -15   3   13.82    8.19
   3 -15   4  123.02   14.24
   3 -15   4  130.33   14.35
   3 -15   4   98.86   11.45
   3 -15   4  102.99   10.39
   3 -15   4   89.00    9.22
   3 -15   4  105.59   10.40
   3 -15   4  114.37   13.94
   3 -15   5   75.64   11.42
   3 -15   5   49.19    7.84
   3 -15   5   53.45    7.31
   3 -15   5   65.53   10.37
   3 -15   5   64.62    8.96
   3 -15   5   87.45   13.21
   3 -15   5   69.35   10.99
   3 -15   6  252.74   13.46
   3 -15   6  278.16   16.10
   3 -15   6  268.34   16.76
   3 -15   6  295.67   15.74
   3 -15   6  268.11   17.81
   3 -15   6  273.70   17.73
   3 -15   6  314.40   18.81
   3 -15   7  268.45   13.36
   3 -15   7  287.72   16.95
   3 -15   7  305.80   16.01
   3 -15   7  268.97   16.09
   3 -15   7  307.74   17.98
   3 -15   7  260.32   16.61
   3 -15   7  273.08   17.21
   3 -15   8  153.31   12.43
   3 -15   8  172.02   13.35
   3 -15   8  174.53   12.09
   3 -15   8  168.89   13.50
   3 -15   8  148.32   12.70
   3 -15   9  318.27   16.28
   3 -15   9  277.66   15.79
   3 -15   9  290.54   16.70
   3 -15   9  294.64   16.95
   3 -15   9  321.91   16.79
   3 -15   9  333.24   15.58
   3 -15  10  141.26   11.73
   3 -15  10  113.90   10.61
   3 -15  10  142.89   12.71
   3 -15  10  168.29   13.34
   3 -15  10  109.37   10.88
   3 -15  11  137.43   12.40
   3 -15  11  153.22   12.49
   3 -15  11  179.50   11.81
   3 -15  12   39.41    8.17
   3 -15  12   17.32    6.16
   3 -15  13  326.99   17.02
   3 -15  13  310.29   19.27
   3 -15  14   37.51    6.82
   3 -15  14   23.88    8.90
   3 -15  15  113.55   11.29
   3 -15  16   63.35    8.00
   3 -15  17   38.29    5.56
   3 -15  18   45.14    5.15
   3 -15  19   16.11    2.76
   3 -14 -13   11.61    2.47
   3 -14 -12    4.79    2.74
   3 -14 -11   20.42    3.29
   3 -14 -11   24.59    4.46
   3 -14 -10    0.79    3.64
   3 -14 -10    6.07    4.04
   3 -14  -9    0.76    6.13
   3 -14  -8  116.88   12.94
   3 -14  -8  114.44    8.05
   3 -14  -7  -16.39    9.81
   3 -14  -7    4.88    4.01
   3 -14  -6  136.14   13.20
   3 -14  -6  152.29   10.75
   3 -14  -5   -5.26    6.80
   3 -14  -5    6.38    4.96
   3 -14  -4  249.93   16.01
   3 -14  -4  271.92   15.43
   3 -14  -4  264.44   13.45
   3 -14  -4  238.03   13.71
   3 -14  -3   25.72    6.01
   3 -14  -3    6.66    5.27
   3 -14  -3   16.92    7.17
   3 -14  -3   20.06    5.86
   3 -14  -3   25.67    5.98
   3 -14  -2   52.30    7.46
   3 -14  -2   53.30    7.76
   3 -14  -2   71.33   10.27
   3 -14  -2   70.99    8.98
   3 -14  -2   54.72    8.29
   3 -14  -1   65.38    9.34
   3 -14  -1   92.49   10.49
   3 -14  -1   79.52    9.59
   3 -14  -1   73.97    8.61
   3 -14  -1   95.59   11.22
   3 -14  -1   82.06    9.19
   3 -14  -1   90.87   10.33
   3 -14   0  523.16   22.03
   3 -14   0  497.28   20.72
   3 -14   0  499.51   21.71
   3 -14   0  491.69   19.93
   3 -14   0  472.70   19.75
   3 -14   0  507.94   21.06
   3 -14   0  486.85   21.78
   3 -14   0  511.43   20.03
   3 -14   1  412.00   19.01
   3 -14   1  364.47   17.48
   3 -14   1  412.47   18.85
   3 -14   1  385.45   18.16
   3 -14   1  416.55   20.26
   3 -14   1  403.97   18.90
   3 -14   1  414.30   20.91
   3 -14   1  358.92   17.87
   3 -14   1  419.36   18.47
   3 -14   2   40.87    6.99
   3 -14   2   56.30    9.47
   3 -14   2   66.07    9.10
   3 -14   2   23.42    5.49
   3 -14   2   40.82   14.67
   3 -14   2   69.62    8.79
   3 -14   2   65.32    8.67
   3 -14   2   72.10    9.90
   3 -14   2   57.39    9.93
   3 -14   2   62.67    9.41
   3 -14   3  357.76   20.26
   3 -14   3  306.76   16.12
   3 -14   3  286.27   15.10
   3 -14   3  328.63   38.22
   3 -14   3  304.72   16.02
   3 -14   3  309.93   17.56
   3 -14   3  364.18   20.74
   3 -14   3  346.11   18.22
   3 -14   3  280.31   15.71
   3 -14   4   45.77    9.49
   3 -14   4   43.39    7.80
   3 -14   4   29.35    5.71
   3 -14   4   33.58   13.10
   3 -14   4   29.38    6.64
   3 -14   4   42.78    8.98
   3 -14   4   24.92    6.66
   3 -14   4   51.84    9.71
   3 -14   4   46.75    9.03
   3 -14   5  115.48   12.19
   3 -14   5  111.86    9.54
   3 -14   5  133.18   12.92
   3 -14   5   91.42   19.97
   3 -14   5  127.31   12.63
   3 -14   5  123.58   12.58
   3 -14   5  111.80   10.45
   3 -14   5  129.52   10.92
   3 -14   6   15.27    6.63
   3 -14   6    3.26    4.67
   3 -14   6    7.92    6.44
   3 -14   6    0.17    4.71
   3 -14   6   12.87    8.16
   3 -14   6   16.62    7.11
   3 -14   6    9.64    6.72
   3 -14   6   14.10    7.90
   3 -14   7  584.41   21.60
   3 -14   7  565.04   22.59
   3 -14   7  578.30   20.68
   3 -14   7  529.14   18.22
   3 -14   7  554.04   22.23
   3 -14   7  516.97   22.46
   3 -14   7  547.45   22.74
   3 -14   7  550.28   22.17
   3 -14   8  455.09   20.97
   3 -14   8  443.24   17.91
   3 -14   8  465.37   19.81
   3 -14   8  428.54   20.00
   3 -14   8  449.72   20.26
   3 -14   8  451.93   19.84
   3 -14   8  468.21   19.90
   3 -14   9  266.11   15.95
   3 -14   9  264.03   14.55
   3 -14   9  270.10   14.44
   3 -14   9  264.16   15.17
   3 -14   9  254.37   15.19
   3 -14   9  257.40   15.83
   3 -14   9  278.83   15.83
   3 -14  10  157.23   13.18
   3 -14  10  150.24   11.00
   3 -14  10  147.05   11.50
   3 -14  10  141.82   11.90
   3 -14  10  153.93   12.43
   3 -14  11  237.84   16.04
   3 -14  11  243.32   13.15
   3 -14  11  261.63   15.92
   3 -14  11  217.85   13.11
   3 -14  11  223.31   13.74
   3 -14  12  280.93   17.97
   3 -14  12  298.76   17.03
   3 -14  13    7.48    6.53
   3 -14  13    6.14    7.06
   3 -14  13    5.81    6.50
   3 -14  14  517.42   22.34
   3 -14  14  534.19   20.18
   3 -14  15   12.15    7.08
   3 -14  15    4.58    6.29
   3 -14  15    5.39    4.61
   3 -14  16  391.21   19.59
   3 -14  16  376.97   14.55
   3 -14  16  352.04   17.55
   3 -14  17   15.88    3.74
   3 -14  17   10.27    3.93
   3 -14  18   75.48    7.17
   3 -14  19  135.33    8.07
   3 -14  20  103.27    5.92
   3 -13 -14   75.36    5.50
  -3  13  14   69.86    5.32
   3 -13 -13   16.33    3.61
   3 -13 -12   20.85    4.61
   3 -13 -12   23.96    3.27
   3 -13 -11   37.14    5.95
   3 -13 -11   45.29    5.07
   3 -13 -10   60.86    8.20
   3 -13  -9   51.62    5.71
   3 -13  -9   53.05    9.18
   3 -13  -8  133.81    9.57
   3 -13  -8  144.08   16.46
   3 -13  -7   19.16    5.79
   3 -13  -7   12.45    4.64
   3 -13  -7   18.00    8.41
   3 -13  -6   15.07    6.24
   3 -13  -6    7.59    4.52
   3 -13  -6    1.79    6.57
   3 -13  -5  159.61   13.98
   3 -13  -5  114.38   11.38
   3 -13  -5  141.04   11.30
   3 -13  -4   40.33    6.21
   3 -13  -4   27.65    6.04
   3 -13  -4   37.81    7.20
   3 -13  -4   61.42    7.44
   3 -13  -4   42.54    6.40
   3 -13  -4   43.87    6.78
   3 -13  -4   54.59    9.29
   3 -13  -3   80.33    9.98
   3 -13  -3   60.31   14.58
   3 -13  -3   63.44    7.35
[truncated: 21,577,406 more chars]
